# Supplementary material for: Reduced Levels of the Synaptic Functional Regulator FMRP in Dentate Gyrus of the Aging Sprague-Dawley Rat
Source: Front Aging Neurosci. 2017 Nov 23;9:384. doi: 10.3389/fnagi.2017.00384 (PMC5703695; doi:10.3389/fnagi.2017.00384)
Supplement: TABLE S1 — The list of proteins identified in the quantitative proteomic study and the proteins with significantly changed levels between young and aging rats. The identified protein datasets with UniProt accession numbers, MS parameters and the statistics of the animal group comparison. [file Data_Sheet_1.XLSX]

## Sheet: All Identified Proteins
Accession	Gene	Master Protein	Description	Normalize Abundance Young (126)	Normalized Abundance Young (128N)	Normalized Abundance Young (128C)	Normalized Abundance Young (130N)	Normalized Abundance Young (130C)	Normalized Abundance Old (127N)	Normalized Abundance Old (127C)	Normalized Abundance Old (129N)	Normalized Abundance Old (129C)	Normalized Abundance Old (131)	Sum PEP Score	Coverage	Peptides	PSMs	Unique Peptides	Number of Amino Acids	MW [kDa]	Isoelectric point	emPAI	Mascot Score	Protein FDR Confidence	Entrez Gene	Ensembl Gene		GO Biological Process	GO Molecular Function	GO Celullar Component	Pfam	Student's t-test P-Value	Student's t-test q-Value	Log2 (Old/Young)	Student's t-test Test statistics (Perseus)	Student's t-test Significant
Q6IRK8	Sptan1	Master Protein	Spectrin alpha chain, non-erythrocytic 1 OS=Rattus norvegicus GN=Sptan1 PE=1 SV=1	13.569	13.4326	13.5336	13.6546	13.5794	13.5831	13.4768	13.5508	13.674	13.6314	3416.74	86.5824	242	3879	3	2452	282.206	5.31	665.085	115071	High	64159	ENSRNOG00000015396			calcium ion binding [GO:0005509]		Pf00018, Pf00036, Pf00435, Pf07653, Pf08239, Pf08726, Pf13405, Pf13499, Pf14604	0.569387	0.687318	0.0293926	0.593273
A0A0G2K1Y8	Sptan1	Master Protein	Spectrin alpha chain, non-erythrocytic 1 OS=Rattus norvegicus GN=Sptan1 PE=1 SV=1	19.893	19.7843	19.9131	19.9533	19.808	19.9383	19.848	19.8728	19.992	19.9361	3346.17	85.3483	244	3886	5	2498	287.526	5.35	559.649	113847	High	64159	ENSRNOG00000015396			cadherin binding [GO:0045296]; calcium ion binding [GO:0005509]	extracellular exosome [GO:0070062]; intracellular membrane-bounded organelle [GO:0043231]; microtubule cytoskeleton [GO:0015630]	Pf00018, Pf00036, Pf00435, Pf07653, Pf08239, Pf08726, Pf13405, Pf13499, Pf14604	0.284242	0.405823	0.0470932	1.14773
M0R9X8	Dync1h1	Master Protein	Cytoplasmic dynein 1 heavy chain 1 OS=Rattus norvegicus GN=Dync1h1 PE=1 SV=2	19.2199	19.2462	19.1973	19.2937	19.2004	19.3127	19.1525	19.1753	19.2753	19.2764	3323	74.1602	312	2519	312	4644	531.712	6.42	72.212	75662.2	High	29489	ENSRNOG00000006178		microtubule-based movement [GO:0007018]	ATPase activity [GO:0016887]; ATP binding [GO:0005524]; microtubule motor activity [GO:0003777]	dynein complex [GO:0030286]	Pf00769, Pf03028, Pf03915, Pf04156, Pf07246, Pf07728, Pf08385, Pf08393, Pf12774, Pf12775, Pf12777, Pf12780, Pf12781, Pf13173, Pf13207, Pf13401	0.852359	0.902476	0.00693474	0.192221
A0A0G2K8W9	Sptbn1	Master Protein	Protein Sptbn1 OS=Rattus norvegicus GN=Sptbn1 PE=1 SV=1	19.4246	19.285	19.4436	19.4816	19.307	19.4926	19.398	19.4324	19.5118	19.4542	2639.23	78.5411	199	2829	179	2358	273.307	5.64	447.925	79681.4	High		ENSRNOG00000005434		actin filament capping [GO:0051693]; common-partner SMAD protein phosphorylation [GO:0007182]; Golgi to plasma membrane protein transport [GO:0043001]; membrane assembly [GO:0071709]; mitotic cytokinesis [GO:0000281]; positive regulation of interleukin-2 secretion [GO:1900042]; positive regulation of protein localization to plasma membrane [GO:1903078]; protein targeting to plasma membrane [GO:00…	actin binding [GO:0003779]; ankyrin binding [GO:0030506]; cadherin binding [GO:0045296]; GTPase binding [GO:0051020]; phospholipid binding [GO:0005543]; protein complex binding [GO:0032403]; RNA binding [GO:0003723]; structural constituent of cytoskeleton [GO:0005200]	axolemma [GO:0030673]; cuticular plate [GO:0032437]; extracellular exosome [GO:0070062]; M band [GO:0031430]; nucleolus [GO:0005730]; postsynaptic density [GO:0014069]; protein complex [GO:0043234]; spectrin [GO:0008091]	Pf00169, Pf00307, Pf00435, Pf11971, Pf12128, Pf15410	0.153164	0.25772	0.0694469	1.57824
F1LNK0	Map2	Master Protein	Microtubule-associated protein OS=Rattus norvegicus GN=Map2 PE=1 SV=3	19.3159	19.4496	19.3993	19.3007	19.4614	19.2479	19.2528	19.1239	19.375	19.0445	2420.97	76.8795	150	2361	14	1942	210.581	4.82	1325.81	63434	High	25595	ENSRNOG00000011841		central nervous system neuron development [GO:0021954]; microtubule bundle formation [GO:0001578]	tubulin binding [GO:0015631]	cytoplasm [GO:0005737]; microtubule [GO:0005874]	Pf00418, Pf08377	0.0283343	0.0787035	-0.176542	-2.67064
F1M779	Cltc	Master Protein	Clathrin heavy chain OS=Rattus norvegicus GN=Cltc PE=1 SV=1	19.4789	19.3612	19.3374	19.4947	19.4485	19.4776	19.4085	19.4226	19.4307	19.3806	2356.53	79.403	120	2659	120	1675	191.438	5.69	2334.72	90841	High		ENSRNOG00000004291		clathrin coat assembly [GO:0048268]; intracellular protein transport [GO:0006886]; vesicle-mediated transport [GO:0016192]	clathrin light chain binding [GO:0032051]; protein kinase binding [GO:0019901]; structural molecule activity [GO:0005198]	clathrin coat of coated pit [GO:0030132]; clathrin coat of trans-Golgi network vesicle [GO:0030130]; clathrin complex [GO:0071439]; endosome [GO:0005768]; lysosome [GO:0005764]; mitochondrion [GO:0005739]; myelin sheath [GO:0043209]	Pf00637, Pf01394, Pf04053, Pf09268, Pf13838	0.996668	0.997706	-0.000152588	-0.00430819
P15146-2	Map2	Master Protein	Isoform 2 of Microtubule-associated protein 2 OS=Rattus norvegicus GN=Map2	13.3533	13.5268	13.3686	13.3582	13.5093	13.3069	13.4079	13.0926	13.4389	13.0977	2209.02	77.1585	138	2212	2	1830	198.932	4.82	957.999	60334.4	High	25595			central nervous system neuron development [GO:0021954]; microtubule bundle formation [GO:0001578]; negative regulation of microtubule depolymerization [GO:0007026]; neuron projection development [GO:0031175]; response to estradiol [GO:0032355]; response to progesterone [GO:0032570]	actin binding [GO:0003779]; calmodulin binding [GO:0005516]; microtubule binding [GO:0008017]; tubulin binding [GO:0015631]	actin cytoskeleton [GO:0015629]; cytoplasm [GO:0005737]; dendrite [GO:0030425]; microtubule [GO:0005874]; microtubule associated complex [GO:0005875]; microtubule cytoskeleton [GO:0015630]; neuronal cell body [GO:0043025]; neuron projection [GO:0043005]; protein complex [GO:0043234]; rough endoplasmic reticulum [GO:0005791]; ruffle membrane [GO:0032587]; smooth endoplasmic reticulum [GO:0005790]	Pf00418, Pf08377	0.102472	0.191993	-0.154404	-1.84364
F1M9N9	Ank2	Master Protein	Protein Ank2 OS=Rattus norvegicus GN=Ank2 PE=1 SV=3	18.4547	18.3565	18.5043	18.5029	18.4109	18.5234	18.4543	18.5101	18.5303	18.4897	2080.87	61.5916	201	1684	2	3908	427.002	5.15	31.596	43353.1	High		ENSRNOG00000011076		nervous system development [GO:0007399]; paranodal junction assembly [GO:0030913]; response to methylmercury [GO:0051597]; signal transduction [GO:0007165]	structural constituent of cytoskeleton [GO:0005200]	cytoskeleton [GO:0005856]; membrane raft [GO:0045121]; neuron projection [GO:0043005]; plasma membrane [GO:0005886]	Pf00023, Pf00531, Pf00791, Pf03326, Pf12796, Pf13606, Pf13637, Pf13857	0.113956	0.206336	0.0556938	1.77419
A0A0G2KBB9	Ank2	Master Protein	Protein Ank2 OS=Rattus norvegicus GN=Ank2 PE=1 SV=1	10.8499	10.8777	10.9746	10.9749	10.8724	10.9473	10.9441	11.0177	10.9591	10.9442	2045.4	60.6106	199	1659	5	3963	433.253	5.16	28.483	42493.6	High		ENSRNOG00000011076		atrial cardiac muscle cell action potential [GO:0086014]; atrial septum development [GO:0003283]; nervous system development [GO:0007399]; paranodal junction assembly [GO:0030913]; positive regulation of gene expression [GO:0010628]; protein localization to endoplasmic reticulum [GO:0070972]; protein localization to plasma membrane [GO:0072659]; regulation of atrial cardiac muscle cell action pot…	ion channel binding [GO:0044325]; protein kinase binding [GO:0019901]; spectrin binding [GO:0030507]; structural constituent of cytoskeleton [GO:0005200]	basolateral plasma membrane [GO:0016323]; cytoskeleton [GO:0005856]; membrane raft [GO:0045121]; neuron projection [GO:0043005]; plasma membrane [GO:0005886]	Pf00023, Pf00531, Pf00791, Pf03326, Pf12796, Pf13606, Pf13637, Pf13857	0.121381	0.216689	0.052582	1.73271
F7F9U6	Plec	Master Protein	Plectin OS=Rattus norvegicus GN=Plec PE=1 SV=1	7.89239	7.90929	8.0045	8.11686	8.00506	8.03012	8.04275	8.00899	8.07682	8.12102	1999.53	64.6127	288	1425	1	4544	517.096	5.76	12.143	35322.4	High	64204	ENSRNOG00000023781			actin binding [GO:0003779]	cytoskeleton [GO:0005856]	Pf00307, Pf00681, Pf07812, Pf11971	0.155398	0.259723	0.0703152	1.56852
Q6S3A5	Plec	Master Protein	Plectin OS=Rattus norvegicus GN=Plec PE=1 SV=1	18.1174	18.1353	18.2556	18.2064	18.1003	18.2872	18.1866	18.1157	18.2612	18.2805	1987.71	63.8172	288	1424	1	4574	519.692	5.73	12.143	35054.5	High	64204	ENSRNOG00000023781			actin binding [GO:0003779]	cytoskeleton [GO:0005856]	Pf00307, Pf00681, Pf07812, Pf11971	0.189539	0.301326	0.0632404	1.43379
A0A0G2K5C6	Map1a	Master Protein	Microtubule-associated protein 1A OS=Rattus norvegicus GN=Map1a PE=1 SV=1	18.6991	18.8747	18.6606	18.7964	18.8806	18.748	18.7689	18.5328	19.0027	18.6833	1837.69	61.712	170	1855	2	3014	325.417	4.97	147.331	47107.8	High	25152	ENSRNOG00000014230		microtubule cytoskeleton organization [GO:0000226]	microtubule binding [GO:0008017]	microtubule [GO:0005874]		0.701159	0.795273	-0.0351292	-0.397831
F1MA36	Sptbn2	Master Protein	Spectrin beta 3 OS=Rattus norvegicus GN=Sptbn2 PE=1 SV=2	18.1663	18.1468	18.2888	18.2418	18.217	18.1712	18.1444	18.1629	18.3238	18.2721	1834.18	76.3819	170	1657	154	2388	270.849	5.83	66.494	50156.7	High	29211	ENSRNOG00000058842		actin filament capping [GO:0051693]; adult behavior [GO:0030534]; cerebellar Purkinje cell layer morphogenesis [GO:0021692]; multicellular organism growth [GO:0035264]; synapse assembly [GO:0007416]; vesicle-mediated transport [GO:0016192]	actin binding [GO:0003779]; cadherin binding [GO:0045296]; phospholipid binding [GO:0005543]; structural constituent of cytoskeleton [GO:0005200]	apical plasma membrane [GO:0016324]; cell junction [GO:0030054]; cytosol [GO:0005829]; extracellular space [GO:0005615]; neuronal cell body [GO:0043025]; spectrin [GO:0008091]	Pf00169, Pf00307, Pf00435, Pf11971, Pf15410	0.951785	0.969156	0.00271492	0.0623872
P34926	Map1a	Master Protein	Microtubule-associated protein 1A OS=Rattus norvegicus GN=Map1a PE=1 SV=1	11.1583	9.4292	9.56148	9.3878	9.52982	9.28193	11.2564	9.37047	11.4521	9.42647	1807.05	67.0512	170	1839	2	2774	299.348	4.94	190.694	45845.9	High	25152			microtubule cytoskeleton organization [GO:0000226]; negative regulation of microtubule depolymerization [GO:0007026]	actin binding [GO:0003779]; collagen binding [GO:0005518]; microtubule binding [GO:0008017]	cytoplasm [GO:0005737]; microtubule [GO:0005874]; microtubule associated complex [GO:0005875]		0.579024	0.69584	0.344161	0.57822
B0LPN4	Ryr2	Master Protein	Ryanodine receptor 2 OS=Rattus norvegicus GN=Ryr2 PE=1 SV=2	17.6368	17.574	17.6615	17.6213	17.5928	17.5032	17.6335	17.5113	17.4513	17.6387	1747.52	52.0896	204	953	189	4953	562.594	6.1	7.859	27889.5	High	689560			calcium ion transmembrane transport [GO:0070588]; calcium ion transport [GO:0006816]; calcium-mediated signaling [GO:0019722]; cellular calcium ion homeostasis [GO:0006874]; cellular response to caffeine [GO:0071313]; embryonic heart tube morphogenesis [GO:0003143]; ion transmembrane transport [GO:0034220]; manganese ion transmembrane transport [GO:0071421]; negative regulation of cytosolic calci…	calcium channel activity [GO:0005262]; calcium-induced calcium release activity [GO:0048763]; calcium ion binding [GO:0005509]; calcium-release channel activity [GO:0015278]; calmodulin binding [GO:0005516]; ryanodine-sensitive calcium-release channel activity [GO:0005219]; scaffold protein binding [GO:0097110]	A band [GO:0031672]; cytoplasm [GO:0005737]; endoplasmic reticulum [GO:0005783]; extrinsic component of cytoplasmic side of plasma membrane [GO:0031234]; integral component of membrane [GO:0016021]; neuron projection [GO:0043005]; nuclear envelope [GO:0005635]; plasma membrane [GO:0005886]; protein complex [GO:0043234]; sarcolemma [GO:0042383]; sarcoplasmic reticulum [GO:0016529]; sarcoplasmic re…	Pf00520, Pf00622, Pf01365, Pf02026, Pf02815, Pf06459, Pf08454, Pf08709, Pf13499, Pf14070	0.124819	0.221002	-0.069698	-1.71431
F1LRL9	Map1b	Master Protein	Microtubule-associated protein 1B OS=Rattus norvegicus GN=Map1b PE=1 SV=1	18.9609	19.074	18.8136	19.0626	18.9926	18.8096	18.7964	18.6166	19.0272	18.8439	1728.96	62.2511	139	1643	133	2461	269.477	4.81	179.302	42713.8	High		ENSRNOG00000017428		axon extension [GO:0048675]; dendrite development [GO:0016358]; establishment of monopolar cell polarity [GO:0061162]; microtubule bundle formation [GO:0001578]; mitochondrion transport along microtubule [GO:0047497]; negative regulation of intracellular transport [GO:0032387]; positive regulation of axon extension [GO:0045773]	microtubule binding [GO:0008017]	cytosol [GO:0005829]; microtubule [GO:0005874]; photoreceptor outer segment [GO:0001750]; plasma membrane [GO:0005886]; postsynaptic density [GO:0014069]		0.0788592	0.157788	-0.161974	-2.01342
A0A0G2K9T4	Macf1	Master Protein	Microtubule-actin cross-linking factor 1 OS=Rattus norvegicus GN=Macf1 PE=1 SV=1	17.7972	17.8191	17.8687	17.887	17.8312	17.7993	17.7561	17.7102	17.8716	17.8085	1713.53	37.9063	245	968	3	7384	834.587	5.38	3.517	24773.4	High		ENSRNOG00000016047		Golgi to plasma membrane protein transport [GO:0043001]; positive regulation of axon extension [GO:0045773]; regulation of microtubule-based process [GO:0032886]; Wnt signaling pathway [GO:0016055]	actin binding [GO:0003779]; ATPase activity [GO:0016887]; cadherin binding [GO:0045296]; calcium ion binding [GO:0005509]; microtubule binding [GO:0008017]; RNA binding [GO:0003723]	Golgi apparatus [GO:0005794]; microtubule [GO:0005874]; ruffle membrane [GO:0032587]	Pf00036, Pf00307, Pf00435, Pf00681, Pf02187, Pf11971, Pf12128, Pf13499, Pf13514, Pf13833	0.142015	0.242773	-0.0514782	-1.62875
G3V984	Bsn	Master Protein	Protein bassoon OS=Rattus norvegicus GN=Bsn PE=4 SV=1	17.8788	17.8504	18.0103	17.8664	17.9923	17.9932	17.9109	17.9984	18.0562	18.1034	1705.36	60.7679	177	1319	172	3933	417.77	7.59	21.939	36628	High	29138	ENSRNOG00000030714		presynapse to nucleus signaling pathway [GO:0099526]; protein localization to synapse [GO:0035418]; synapse assembly [GO:0007416]	metal ion binding [GO:0046872]	axon [GO:0030424]; cell surface [GO:0009986]; dendrite [GO:0030425]; neuron projection terminus [GO:0044306]; postsynaptic density [GO:0014069]; presynaptic active zone cytoplasmic component [GO:0098831]	Pf05715	0.0828543	0.163703	0.0927856	1.98151
D3ZHV2	Macf1	Master Protein	Microtubule-actin cross-linking factor 1 OS=Rattus norvegicus GN=Macf1 PE=1 SV=1	8.56986	8.63517	8.70977	8.61213	8.52239	8.69627	8.61655	8.51924	8.54998	8.65213	1691.03	50.7551	242	964	1	5430	619.216	5.4	6.269	24672.9	High	362587	ENSRNOG00000016047		Golgi to plasma membrane protein transport [GO:0043001]; positive regulation of Wnt signaling pathway [GO:0030177]; regulation of epithelial cell migration [GO:0010632]; regulation of focal adhesion assembly [GO:0051893]; regulation of microtubule-based process [GO:0032886]; Wnt signaling pathway [GO:0016055]; wound healing [GO:0042060]	actin binding [GO:0003779]; ATPase activity [GO:0016887]; calcium ion binding [GO:0005509]; microtubule binding [GO:0008017]	cytoplasm [GO:0005737]; Golgi apparatus [GO:0005794]; membrane [GO:0016020]; microtubule [GO:0005874]; plasma membrane [GO:0005886]; ruffle membrane [GO:0032587]	Pf00036, Pf00307, Pf00435, Pf02187, Pf11971, Pf12128, Pf13499, Pf13833	0.948242	0.966289	-0.00303001	-0.0669785
F1M3W5	Dmxl2	Master Protein	Protein Dmxl2 OS=Rattus norvegicus GN=Dmxl2 PE=1 SV=3	18.1613	18.223	18.1366	18.1739	18.2314	18.1806	18.125	18.0408	18.3451	18.1978	1688.67	55.5955	141	1266	136	3056	341.078	6.38	46.093	36826.8	High	315676	ENSRNOG00000009170		vacuolar acidification [GO:0007035]; vacuolar proton-transporting V-type ATPase complex assembly [GO:0070072]	Rab GTPase binding [GO:0017137]	extracellular space [GO:0005615]; RAVE complex [GO:0043291]; synaptic vesicle [GO:0008021]	Pf00400, Pf12234	0.892635	0.929601	-0.00740929	-0.139328
P06687	Atp1a3	Master Protein	Sodium/potassium-transporting ATPase subunit alpha-3 OS=Rattus norvegicus GN=Atp1a3 PE=1 SV=2	18.6652	18.7542	18.9008	18.6832	18.8178	18.8029	18.7808	18.7725	18.9034	18.8939	1374.52	61.2043	66	3420	42	1013	111.62	5.41	9135.59	127340	High	24213	ENSRNOG00000020263		adult locomotory behavior [GO:0008344]; cardiac muscle contraction [GO:0060048]; cellular potassium ion homeostasis [GO:0030007]; cellular response to retinoic acid [GO:0071300]; cellular response to thyroid hormone stimulus [GO:0097067]; cellular sodium ion homeostasis [GO:0006883]; cerebral cortex development [GO:0021987]; ionotropic glutamate receptor signaling pathway [GO:0035235]; memory [GO…	amyloid-beta binding [GO:0001540]; ATP binding [GO:0005524]; chaperone binding [GO:0051087]; D1 dopamine receptor binding [GO:0031748]; heparan sulfate proteoglycan binding [GO:0043395]; metal ion binding [GO:0046872]; sodium:potassium-exchanging ATPase activity [GO:0005391]; sodium:potassium-exchanging ATPase activity involved in regulation of cardiac muscle cell membrane potential [GO:0086037]	axon [GO:0030424]; dendritic spine head [GO:0044327]; dendritic spine neck [GO:0044326]; endoplasmic reticulum [GO:0005783]; extracellular vesicle [GO:1903561]; Golgi apparatus [GO:0005794]; membrane [GO:0016020]; myelin sheath [GO:0043209]; neuronal cell body [GO:0043025]; nucleus [GO:0005634]; plasma membrane [GO:0005886]; sarcolemma [GO:0042383]; sodium:potassium-exchanging ATPase complex [GO:…	Pf00122, Pf00689, Pf00690, Pf00702, Pf08282, Pf12710, Pf13246	0.236647	0.354274	0.0664223	1.2793
Q9JKS6	Pclo	Master Protein	Protein piccolo OS=Rattus norvegicus GN=Pclo PE=1 SV=1	17.5851	17.5376	17.7479	17.6021	17.6687	17.6758	17.5758	17.6434	17.6802	17.7548	1368.94	39.9213	169	967	48	5085	552.376	6.54	8.392	22703.4	High	56768			cytoskeleton organization [GO:0007010]; synapse assembly [GO:0007416]; synaptic vesicle targeting [GO:0016080]	calcium-dependent phospholipid binding [GO:0005544]; calcium ion binding [GO:0005509]; profilin binding [GO:0005522]; transcription corepressor binding [GO:0001222]	axon [GO:0030424]; cell junction [GO:0030054]; cone cell pedicle [GO:0044316]; cytoskeleton of presynaptic active zone [GO:0048788]; dendrite [GO:0030425]; growth cone [GO:0030426]; inhibitory synapse [GO:0060077]; neuromuscular junction [GO:0031594]; neuronal cell body [GO:0043025]; neuron projection [GO:0043005]; perinuclear region of cytoplasm [GO:0048471]; presynaptic active zone [GO:0048786]…	Pf00168, Pf00595, Pf03154, Pf05715, Pf07223, Pf09770, Pf13388	0.442297	0.568048	0.0377045	0.808285
G3V9Y1	Myh10	Master Protein	Myosin, heavy polypeptide 10, non-muscle, isoform CRA_b OS=Rattus norvegicus GN=Myh10 PE=1 SV=1	17.8522	17.6856	17.68	17.818	17.7335	17.6429	17.5721	17.7135	17.8246	17.6964	1286.91	63.7652	141	926	114	1976	228.857	5.54	44.858	26994.6	High	79433	ENSRNOG00000002886		actin filament-based movement [GO:0030048]; adult heart development [GO:0007512]; aorta development [GO:0035904]; axon guidance [GO:0007411]; cardiac myofibril assembly [GO:0055003]; cardiac septum development [GO:0003279]; cell proliferation [GO:0008283]; cerebellar Purkinje cell layer development [GO:0021680]; coronary vasculature development [GO:0060976]; exocytosis [GO:0006887]; fourth ventri…	actin-dependent ATPase activity [GO:0030898]; actin filament binding [GO:0051015]; ADP binding [GO:0043531]; ATP binding [GO:0005524]; microfilament motor activity [GO:0000146]	axon [GO:0030424]; brush border [GO:0005903]; cell cortex [GO:0005938]; cleavage furrow [GO:0032154]; dendritic spine [GO:0043197]; extracellular exosome [GO:0070062]; growth cone [GO:0030426]; midbody [GO:0030496]; myosin II complex [GO:0016460]; myosin II filament [GO:0097513]; neuromuscular junction [GO:0031594]; neuronal cell body [GO:0043025]; nucleus [GO:0005634]; plasma membrane [GO:000588…	Pf00063, Pf00769, Pf01496, Pf01576, Pf02736, Pf02841, Pf04111, Pf05622, Pf05667, Pf05911, Pf06637, Pf07888, Pf09726, Pf09731, Pf12128, Pf13094, Pf13514	0.273418	0.394515	-0.0639526	-1.17596
P06686	Atp1a2	Master Protein	Sodium/potassium-transporting ATPase subunit alpha-2 OS=Rattus norvegicus GN=Atp1a2 PE=1 SV=1	19.196	19.344	19.3117	19.2818	19.2605	19.3627	19.3336	19.3539	19.3256	19.4257	1265.7	61.0784	76	2739	52	1020	112.145	5.55	4392.97	102005	High	24212	ENSRNOG00000007290		adult locomotory behavior [GO:0008344]; ATP hydrolysis coupled proton transport [GO:0015991]; ATP metabolic process [GO:0046034]; cardiac muscle contraction [GO:0060048]; cellular potassium ion homeostasis [GO:0030007]; cellular response to mechanical stimulus [GO:0071260]; cellular response to steroid hormone stimulus [GO:0071383]; cellular sodium ion homeostasis [GO:0006883]; energy coupled pro…	ATP binding [GO:0005524]; cation-transporting ATPase activity [GO:0019829]; chaperone binding [GO:0051087]; drug binding [GO:0008144]; potassium ion binding [GO:0030955]; sodium:potassium-exchanging ATPase activity [GO:0005391]; sodium ion binding [GO:0031402]; steroid hormone binding [GO:1990239]	caveola [GO:0005901]; dendritic spine [GO:0043197]; endosome [GO:0005768]; extracellular vesicle [GO:1903561]; intercalated disc [GO:0014704]; myelin sheath [GO:0043209]; neuron projection [GO:0043005]; sarcolemma [GO:0042383]; sodium:potassium-exchanging ATPase complex [GO:0005890]; synapse [GO:0045202]; T-tubule [GO:0030315]	Pf00122, Pf00689, Pf00690, Pf00702, Pf08282, Pf12710, Pf13246	0.0287868	0.0796399	0.0814945	2.66042
A0A0G2JZ56	Ank2	Master Protein	Protein Ank2 OS=Rattus norvegicus GN=Ank2 PE=1 SV=1	11.2963	11.2721	11.2129	11.3723	11.1505	11.3465	11.2361	11.3699	11.3706	11.3688	1264.95	71.2662	109	1090	4	1848	202.524	6.25	66.185	29624.8	High		ENSRNOG00000011076		nervous system development [GO:0007399]; paranodal junction assembly [GO:0030913]; response to methylmercury [GO:0051597]; signal transduction [GO:0007165]	structural constituent of cytoskeleton [GO:0005200]	cytoskeleton [GO:0005856]; membrane raft [GO:0045121]; neuron projection [GO:0043005]; plasma membrane [GO:0005886]	Pf00023, Pf00531, Pf00791, Pf12796, Pf13606, Pf13637, Pf13857	0.128091	0.22543	0.0775579	1.69722
A0A0G2K4Y7	Myo5a	Master Protein	Unconventional myosin-Va OS=Rattus norvegicus GN=Myo5a PE=1 SV=1	18.1016	18.1619	18.1112	18.0332	18.0056	18.0435	18.0513	17.9946	18.0511	18.0527	1263.4	65.372	141	1023	8	1828	212.021	8.59	102.98	23249.4	High		ENSRNOG00000058866		cellular response to insulin stimulus [GO:0032869]; chemical synaptic transmission [GO:0007268]; endoplasmic reticulum localization [GO:0051643]; exocytosis [GO:0006887]; hair follicle maturation [GO:0048820]; insulin secretion [GO:0030073]; locomotion involved in locomotory behavior [GO:0031987]; long-chain fatty acid biosynthetic process [GO:0042759]; melanin biosynthetic process [GO:0042438]; …	actin binding [GO:0003779]; ATP binding [GO:0005524]; calcium ion binding [GO:0005509]; calmodulin binding [GO:0005516]; disordered domain specific binding [GO:0097718]; microfilament motor activity [GO:0000146]; Rab GTPase binding [GO:0017137]; RNA binding [GO:0003723]	actin filament [GO:0005884]; actomyosin [GO:0042641]; cytosol [GO:0005829]; early endosome [GO:0005769]; endoplasmic reticulum [GO:0005783]; extracellular exosome [GO:0070062]; filopodium tip [GO:0032433]; Golgi apparatus [GO:0005794]; insulin-responsive compartment [GO:0032593]; intermediate filament [GO:0005882]; late endosome [GO:0005770]; lysosome [GO:0005764]; melanosome [GO:0042470]; membra…	Pf00063, Pf00261, Pf00612, Pf00769, Pf01576, Pf01843, Pf02463, Pf04111, Pf04156, Pf05483, Pf05557, Pf05615, Pf05622, Pf06548, Pf07888, Pf07926, Pf08317, Pf09311, Pf09726, Pf09731, Pf09744, Pf10174, Pf10473, Pf12128, Pf13851	0.183432	0.293042	-0.0440571	-1.4562
P21575-8	Dnm1	Master Protein	Isoform 8 of Dynamin-1 OS=Rattus norvegicus GN=Dnm1	18.5449	18.4785	18.5596	18.6364	18.6269	18.6927	18.518	18.6907	18.5876	18.5995	1226.3	87.8505	82	1530	5	856	96.338	7.17	4456.82	41317.5	High				clathrin-dependent endocytosis [GO:0072583]; dynamin family protein polymerization involved in mitochondrial fission [GO:0003374]; G-protein coupled receptor internalization [GO:0002031]; membrane fusion [GO:0061025]; mitochondrial fission [GO:0000266]; positive regulation of synaptic vesicle recycling [GO:1903423]; receptor internalization [GO:0031623]; receptor-mediated endocytosis [GO:0006898]	D2 dopamine receptor binding [GO:0031749]; GTPase activity [GO:0003924]; GTP binding [GO:0005525]; identical protein binding [GO:0042802]; microtubule binding [GO:0008017]; nitric-oxide synthase binding [GO:0050998]; protein complex binding [GO:0032403]; protein C-terminus binding [GO:0008022]	cytoplasm [GO:0005737]; Golgi apparatus [GO:0005794]; microtubule [GO:0005874]; mitochondrial membrane [GO:0031966]; plasma membrane [GO:0005886]; protein complex [GO:0043234]; synapse [GO:0045202]; synaptic vesicle [GO:0008021]; varicosity [GO:0043196]	Pf00169, Pf00350, Pf01031, Pf02212	0.303747	0.425589	0.0484581	1.09898
P21575-2	Dnm1	Master Protein	Isoform 2 of Dynamin-1 OS=Rattus norvegicus GN=Dnm1	15.205	15.0455	15.0989	15.2148	15.1914	15.1704	15.0435	15.2239	15.1086	15.1414	1200.35	86.604	81	1536	1	851	95.867	6.76	3161.28	41554.3	High	140694	ENSRNOG00000033835		clathrin-dependent endocytosis [GO:0072583]; dynamin family protein polymerization involved in mitochondrial fission [GO:0003374]; G-protein coupled receptor internalization [GO:0002031]; membrane fusion [GO:0061025]; mitochondrial fission [GO:0000266]; positive regulation of synaptic vesicle recycling [GO:1903423]; receptor internalization [GO:0031623]; receptor-mediated endocytosis [GO:0006898]	D2 dopamine receptor binding [GO:0031749]; GTPase activity [GO:0003924]; GTP binding [GO:0005525]; identical protein binding [GO:0042802]; microtubule binding [GO:0008017]; nitric-oxide synthase binding [GO:0050998]; protein complex binding [GO:0032403]; protein C-terminus binding [GO:0008022]	cytoplasm [GO:0005737]; Golgi apparatus [GO:0005794]; microtubule [GO:0005874]; mitochondrial membrane [GO:0031966]; plasma membrane [GO:0005886]; protein complex [GO:0043234]; synapse [GO:0045202]; synaptic vesicle [GO:0008021]; varicosity [GO:0043196]	Pf00169, Pf00350, Pf01031, Pf02212	0.771047	0.844927	-0.0135815	-0.301058
P62944-2	Ap2b1	Master Protein	Isoform 2 of AP-2 complex subunit beta OS=Rattus norvegicus GN=Ap2b1	18.1962	18.2079	18.1632	18.1856	18.1736	18.2354	18.172	18.1427	18.2743	18.1732	1171.68	73.1861	70	1092	42	951	105.625	5.34	3466.37	35345.3	High	140670;100912146	ENSRNOG00000061543		aorta development [GO:0035904]; clathrin coat assembly [GO:0048268]; coronary vasculature development [GO:0060976]; intracellular protein transport [GO:0006886]; neurotransmitter receptor internalization [GO:0099590]; ventricular septum development [GO:0003281]	clathrin binding [GO:0030276]; protein complex binding [GO:0032403]; protein transporter activity [GO:0008565]	AP-2 adaptor complex [GO:0030122]; AP-type membrane coat adaptor complex [GO:0030119]; clathrin coat [GO:0030118]; trans-Golgi network [GO:0005802]	Pf01602, Pf02883, Pf09066, Pf12717, Pf13646	0.588925	0.703177	0.0142487	0.562901
F1M7V4	Pclo	Master Protein	Protein piccolo OS=Rattus norvegicus GN=Pclo PE=1 SV=3	14.0592	13.9611	14.081	14.023	14.1478	14.0604	13.9452	13.9871	14.1247	14.2207	1088.61	42.1201	134	701	14	3896	427.219	5.54	9.121	16533.6	High		ENSRNOG00000005726		cAMP-mediated signaling [GO:0019933]; cytoskeleton organization [GO:0007010]; insulin secretion [GO:0030073]; presynapse to nucleus signaling pathway [GO:0099526]; protein localization to synapse [GO:0035418]; regulation of exocytosis [GO:0017157]; synapse assembly [GO:0007416]	profilin binding [GO:0005522]	extracellular exosome [GO:0070062]; postsynaptic density [GO:0014069]; presynaptic active zone cytoplasmic component [GO:0098831]	Pf00168, Pf00595, Pf05715, Pf15449	0.825933	0.882878	0.0131889	0.227245
P11507	Atp2a2	Master Protein	Sarcoplasmic/endoplasmic reticulum calcium ATPase 2 OS=Rattus norvegicus GN=Atp2a2 PE=1 SV=1	18.41	18.2965	18.3005	18.2662	18.2283	18.1125	18.285	18.2645	18.0923	18.257	1070.1	54.65	61	1180	49	1043	114.694	5.34	1138.21	36626.2	High	29693	ENSRNOG00000001285		calcium ion import into sarcoplasmic reticulum [GO:1990036]; calcium ion transmembrane transport [GO:0070588]; calcium ion transport [GO:0006816]; calcium ion transport from cytosol to endoplasmic reticulum [GO:1903515]; cardiac muscle hypertrophy in response to stress [GO:0014898]; cellular response to oxidative stress [GO:0034599]; ER-nucleus signaling pathway [GO:0006984]; negative regulation …	ATP binding [GO:0005524]; calcium ion binding [GO:0005509]; calcium-transporting ATPase activity [GO:0005388]; calcium-transporting ATPase activity involved in regulation of cardiac muscle cell membrane potential [GO:0086039]; enzyme binding [GO:0019899]; lutropin-choriogonadotropic hormone receptor binding [GO:0031775]; S100 protein binding [GO:0044548]	extrinsic component of cytoplasmic side of plasma membrane [GO:0031234]; integral component of membrane [GO:0016021]; nucleoplasm [GO:0005654]; perinuclear region of cytoplasm [GO:0048471]; protein complex [GO:0043234]; ribbon synapse [GO:0097470]; sarcoplasmic reticulum [GO:0016529]; sarcoplasmic reticulum membrane [GO:0033017]; vesicle membrane [GO:0012506]	Pf00122, Pf00689, Pf00690, Pf00702, Pf08282, Pf12710, Pf13246	0.0915303	0.17529	-0.0980072	-1.91705
P06685	Atp1a1	Master Protein	Sodium/potassium-transporting ATPase subunit alpha-1 OS=Rattus norvegicus GN=Atp1a1 PE=1 SV=1	17.8543	17.9654	18.0056	17.8618	17.9494	18.0455	17.9042	17.8828	17.93	18.0846	1063.95	55.8162	66	2266	43	1023	112.982	5.45	1181.3	89546.7	High	24211	ENSRNOG00000030019		ATP hydrolysis coupled transmembrane transport [GO:0090662]; cardiac muscle contraction [GO:0060048]; cellular potassium ion homeostasis [GO:0030007]; cellular response to mechanical stimulus [GO:0071260]; cellular response to steroid hormone stimulus [GO:0071383]; cellular sodium ion homeostasis [GO:0006883]; energy coupled proton transmembrane transport, against electrochemical gradient [GO:001…	ADP binding [GO:0043531]; ankyrin binding [GO:0030506]; ATP binding [GO:0005524]; chaperone binding [GO:0051087]; phosphatase activity [GO:0016791]; phosphatidylinositol 3-kinase binding [GO:0043548]; potassium ion binding [GO:0030955]; protein domain specific binding [GO:0019904]; protein kinase binding [GO:0019901]; sodium:potassium-exchanging ATPase activity [GO:0005391]; sodium ion binding [G…	apical plasma membrane [GO:0016324]; basolateral plasma membrane [GO:0016323]; caveola [GO:0005901]; endoplasmic reticulum [GO:0005783]; endosome [GO:0005768]; extracellular exosome [GO:0070062]; Golgi apparatus [GO:0005794]; integral component of membrane [GO:0016021]; intercalated disc [GO:0014704]; membrane [GO:0016020]; membrane raft [GO:0045121]; myelin sheath [GO:0043209]; plasma membrane […	Pf00122, Pf00689, Pf00690, Pf00702, Pf08282, Pf12710, Pf13246	0.424376	0.550303	0.0421074	0.841746
P21575-3	Dnm1	Master Protein	Isoform 3 of Dynamin-1 OS=Rattus norvegicus GN=Dnm1	7.86728	8.08215	8.18041	8.05962	7.9431	7.91409	8.18041	8.30606	7.84046	7.84172	1062.37	78.2555	75	1379	1	814	92.317	6.52	2010.74	36707.5	High		ENSRNOG00000033835		clathrin-dependent endocytosis [GO:0072583]; dynamin family protein polymerization involved in mitochondrial fission [GO:0003374]; G-protein coupled receptor internalization [GO:0002031]; membrane fusion [GO:0061025]; mitochondrial fission [GO:0000266]; positive regulation of synaptic vesicle recycling [GO:1903423]; receptor internalization [GO:0031623]; receptor-mediated endocytosis [GO:0006898]	D2 dopamine receptor binding [GO:0031749]; GTPase activity [GO:0003924]; GTP binding [GO:0005525]; identical protein binding [GO:0042802]; microtubule binding [GO:0008017]; nitric-oxide synthase binding [GO:0050998]; protein complex binding [GO:0032403]; protein C-terminus binding [GO:0008022]	cytoplasm [GO:0005737]; Golgi apparatus [GO:0005794]; microtubule [GO:0005874]; mitochondrial membrane [GO:0031966]; plasma membrane [GO:0005886]; protein complex [GO:0043234]; synapse [GO:0045202]; synaptic vesicle [GO:0008021]; varicosity [GO:0043196]	Pf00169, Pf00350, Pf01031, Pf02212	0.930196	0.953988	-0.00996237	-0.0903946
P12785	Fasn	Master Protein	Fatty acid synthase OS=Rattus norvegicus GN=Fasn PE=1 SV=3	17.0006	16.8927	17.0069	17.1018	17.0453	17.0055	16.9137	17.0477	17.0246	16.903	1031.15	55.9281	104	603	104	2505	272.478	6.39	13.474	17766.3	High	50671	ENSRNOG00000045636		acetyl-CoA metabolic process [GO:0006084]; cellular response to interleukin-4 [GO:0071353]; fatty acid biosynthetic process [GO:0006633]; fatty-acyl-CoA biosynthetic process [GO:0046949]; lipid biosynthetic process [GO:0008610]; mammary gland development [GO:0030879]; osteoblast differentiation [GO:0001649]	[acyl-carrier-protein] S-acetyltransferase activity [GO:0004313]; [acyl-carrier-protein] S-malonyltransferase activity [GO:0004314]; 3-hydroxyoctanoyl-[acyl-carrier-protein] dehydratase activity [GO:0047451]; 3-hydroxypalmitoyl-[acyl-carrier-protein] dehydratase activity [GO:0004317]; 3-oxoacyl-[acyl-carrier-protein] reductase (NADPH) activity [GO:0004316]; 3-oxoacyl-[acyl-carrier-protein] syntha…	cytoplasm [GO:0005737]; cytosol [GO:0005829]; extracellular exosome [GO:0070062]; glycogen granule [GO:0042587]; Golgi apparatus [GO:0005794]; melanosome [GO:0042470]; mitochondrion [GO:0005739]; plasma membrane [GO:0005886]	Pf00106, Pf00107, Pf00109, Pf00698, Pf00975, Pf02801, Pf08241, Pf08242, Pf08659, Pf12847, Pf13489, Pf13602, Pf13847, Pf14765	0.518795	0.641236	-0.0305847	-0.674849
Q63198	Cntn1	Master Protein	Contactin-1 OS=Rattus norvegicus GN=Cntn1 PE=1 SV=2	17.7778	17.7686	17.9317	17.8928	17.8814	18.0609	17.9461	18.0147	18.0861	18.1095	1030.91	68.6582	60	990	60	1021	113.423	6.11	265.827	31943.3	High	117258	ENSRNOG00000004438		cell adhesion [GO:0007155]; cerebellum development [GO:0021549]; neuron projection development [GO:0031175]; Notch signaling pathway [GO:0007219]; positive regulation of gene expression [GO:0010628]; positive regulation of neuron projection development [GO:0010976]; positive regulation of peptidyl-tyrosine phosphorylation [GO:0050731]; positive regulation of sodium ion transport [GO:0010765]	carbohydrate binding [GO:0030246]; glycoprotein binding [GO:0001948]	anchored component of membrane [GO:0031225]; extracellular exosome [GO:0070062]; membrane raft [GO:0045121]; myelin sheath [GO:0043209]; plasma membrane [GO:0005886]	Pf00041, Pf00047, Pf07679, Pf07686, Pf13895, Pf13927	0.00222501	0.0251905	0.192999	4.4205	+
D4A133	Atp6v1a	Master Protein	Protein Atp6v1a OS=Rattus norvegicus GN=Atp6v1a PE=1 SV=1	18.2933	18.399	18.319	18.2806	18.3831	18.3054	18.2594	18.2455	18.4352	18.3164	1010.18	91.8963	51	1340	51	617	68.222	5.58	4922.88	38429.6	High	685232	ENSRNOG00000001992		ATP hydrolysis coupled proton transport [GO:0015991]; ATP metabolic process [GO:0046034]	ATP binding [GO:0005524]; proton-transporting ATPase activity, rotational mechanism [GO:0046961]	lysosomal membrane [GO:0005765]; plasma membrane [GO:0005886]; proton-transporting V-type ATPase, V1 domain [GO:0033180]	Pf00006, Pf00306, Pf02874	0.597112	0.709443	-0.0226299	-0.550342
P61765	Stxbp1	Master Protein	Syntaxin-binding protein 1 OS=Rattus norvegicus GN=Stxbp1 PE=1 SV=1	18.6714	18.6676	18.6947	18.6763	18.7217	18.8125	18.7783	18.7435	18.812	18.7882	1009.33	86.8687	63	1530	4	594	67.526	6.96	8110.31	35488.5	High	25558	ENSRNOG00000015420		axon target recognition [GO:0007412]; developmental process involved in reproduction [GO:0003006]; long term synaptic depression [GO:0060292]; negative regulation of neuron apoptotic process [GO:0043524]; negative regulation of protein complex assembly [GO:0031333]; negative regulation of SNARE complex assembly [GO:0035544]; negative regulation of synaptic transmission, GABAergic [GO:0032229]; ne…	identical protein binding [GO:0042802]; phospholipase binding [GO:0043274]; protein domain specific binding [GO:0019904]; protein kinase binding [GO:0019901]; protein N-terminus binding [GO:0047485]; RNA binding [GO:0003723]; SNARE binding [GO:0000149]; syntaxin-1 binding [GO:0017075]; syntaxin binding [GO:0019905]	axon [GO:0030424]; cytoplasm [GO:0005737]; cytoskeleton [GO:0005856]; cytosol [GO:0005829]; extracellular exosome [GO:0070062]; mitochondrion [GO:0005739]; myelin sheath [GO:0043209]; nucleoplasm [GO:0005654]; nucleus [GO:0005634]; perinuclear region of cytoplasm [GO:0048471]; plasma membrane [GO:0005886]; platelet alpha granule [GO:0031091]; postsynapse [GO:0098794]; presynapse [GO:0098793]; pre…	Pf00995	0.00025646	0.0128696	0.100594	6.21057	+
P61765-2	Stxbp1	Master Protein	Isoform 2 of Syntaxin-binding protein 1 OS=Rattus norvegicus GN=Stxbp1	10.8546	10.9112	10.8899	10.8664	10.8028	11.0991	11.1032	10.9761	11.0293	11.0201	998.625	85.5721	62	1495	3	603	68.692	6.77	6931.81	35240.8	High	25558	ENSRNOG00000015420		axon target recognition [GO:0007412]; developmental process involved in reproduction [GO:0003006]; long term synaptic depression [GO:0060292]; negative regulation of neuron apoptotic process [GO:0043524]; negative regulation of protein complex assembly [GO:0031333]; negative regulation of SNARE complex assembly [GO:0035544]; negative regulation of synaptic transmission, GABAergic [GO:0032229]; ne…	identical protein binding [GO:0042802]; phospholipase binding [GO:0043274]; protein domain specific binding [GO:0019904]; protein kinase binding [GO:0019901]; protein N-terminus binding [GO:0047485]; RNA binding [GO:0003723]; SNARE binding [GO:0000149]; syntaxin-1 binding [GO:0017075]; syntaxin binding [GO:0019905]	axon [GO:0030424]; cytoplasm [GO:0005737]; cytoskeleton [GO:0005856]; cytosol [GO:0005829]; extracellular exosome [GO:0070062]; mitochondrion [GO:0005739]; myelin sheath [GO:0043209]; nucleoplasm [GO:0005654]; nucleus [GO:0005634]; perinuclear region of cytoplasm [GO:0048471]; plasma membrane [GO:0005886]; platelet alpha granule [GO:0031091]; postsynapse [GO:0098794]; presynapse [GO:0098793]; pre…	Pf00995	0.000356403	0.0132522	0.180573	5.91321	+
G3V928	Lrp1	Master Protein	Protein Lrp1 OS=Rattus norvegicus GN=Lrp1 PE=1 SV=1	17.2671	17.304	17.2156	17.2009	17.2379	17.125	17.1901	17.1845	17.0293	17.1147	998.009	32.4532	122	713	120	4545	504.558	5.36	3.886	18422.4	High	299858	ENSRNOG00000025053		aging [GO:0007568]; astrocyte activation involved in immune response [GO:0002265]; cell proliferation [GO:0008283]; cellular response to amyloid-beta [GO:1904646]; cerebral cortex development [GO:0021987]; lipoprotein metabolic process [GO:0042157]; negative regulation of neuron apoptotic process [GO:0043524]; negative regulation of neuron projection development [GO:0010977]; positive regulation …	alpha-2 macroglobulin receptor activity [GO:0016964]; apolipoprotein binding [GO:0034185]; calcium ion binding [GO:0005509]; clathrin heavy chain binding [GO:0032050]; protease binding [GO:0002020]; protein complex binding [GO:0032403]; RNA binding [GO:0003723]	basolateral plasma membrane [GO:0016323]; clathrin-coated vesicle [GO:0030136]; cytosol [GO:0005829]; dendrite [GO:0030425]; early endosome [GO:0005769]; endosome [GO:0005768]; focal adhesion [GO:0005925]; integral component of membrane [GO:0016021]; lysosomal membrane [GO:0005765]; neuronal cell body [GO:0043025]; nucleolus [GO:0005730]; receptor complex [GO:0043235]	Pf00057, Pf00058, Pf07645, Pf12662, Pf14670	0.0097339	0.045656	-0.116382	-3.37357	+
G3V6D3	Atp5b	Master Protein	ATP synthase subunit beta OS=Rattus norvegicus GN=Atp5b PE=1 SV=1	18.2614	18.3116	18.3519	18.2189	18.3422	18.3369	18.3451	18.2829	18.4531	18.4809	981.83	82.6087	32	1633	32	529	56.309	5.27	9260.19	58552.1	High	171374	ENSRNOG00000002840		angiogenesis [GO:0001525]; ATP synthesis coupled proton transport [GO:0015986]; lipid metabolic process [GO:0006629]; negative regulation of cell adhesion involved in substrate-bound cell migration [GO:0006933]; osteoblast differentiation [GO:0001649]; positive regulation of blood vessel endothelial cell migration [GO:0043536]; regulation of intracellular pH [GO:0051453]	angiostatin binding [GO:0043532]; ATP binding [GO:0005524]; MHC class I protein binding [GO:0042288]; proton-transporting ATPase activity, rotational mechanism [GO:0046961]; proton-transporting ATP synthase activity, rotational mechanism [GO:0046933]	cell surface [GO:0009986]; extracellular exosome [GO:0070062]; extracellular matrix [GO:0031012]; mitochondrial nucleoid [GO:0042645]; mitochondrial proton-transporting ATP synthase complex [GO:0005753]; myelin sheath [GO:0043209]; nucleus [GO:0005634]; plasma membrane [GO:0005886]; proton-transporting ATP synthase complex, catalytic core F(1) [GO:0045261]	Pf00006, Pf00306, Pf02874	0.104288	0.194148	0.0825893	1.83218
A0A0G2K6U1	Nsf	Master Protein	Vesicle-fusing ATPase OS=Rattus norvegicus GN=Nsf PE=1 SV=1	19.0155	18.9823	18.9099	18.8986	18.9526	18.9851	18.8972	18.9683	18.9131	18.898	981.788	83.1989	69	1688	68	744	82.591	6.95	1597.47	41929.3	High		ENSRNOG00000003905			ATP binding [GO:0005524]		Pf00004, Pf00910, Pf01078, Pf02359, Pf02933, Pf05272, Pf05496, Pf06068, Pf07724, Pf07728, Pf13173, Pf13191, Pf13207, Pf13401	0.516945	0.639418	-0.0194332	-0.677922
P11506	Atp2b2	Master Protein	Plasma membrane calcium-transporting ATPase 2 OS=Rattus norvegicus GN=Atp2b2 PE=1 SV=2	11.3644	11.487	11.6069	11.4739	11.527	11.0577	11.3291	11.4051	11.2143	11.6257	979.899	59.6943	78	1067	2	1243	136.724	5.97	232.156	30592	High	24215			brain development [GO:0007420]; calcium ion export [GO:1901660]; cellular calcium ion homeostasis [GO:0006874]; neural retina development [GO:0003407]; neuron differentiation [GO:0030182]; sensory perception of sound [GO:0007605]	acetylcholine receptor binding [GO:0033130]; ATP binding [GO:0005524]; calcium ion binding [GO:0005509]; calcium-transporting ATPase activity [GO:0005388]; calmodulin binding [GO:0005516]; glutamate receptor binding [GO:0035254]; metal ion binding [GO:0046872]; PDZ domain binding [GO:0030165]; protein C-terminus binding [GO:0008022]	apical plasma membrane [GO:0016324]; cell junction [GO:0030054]; cytoplasm [GO:0005737]; dendrite [GO:0030425]; integral component of plasma membrane [GO:0005887]; intracellular membrane-bounded organelle [GO:0043231]; membrane raft [GO:0045121]; neuronal cell body [GO:0043025]; neuronal cell body membrane [GO:0032809]; plasma membrane [GO:0005886]; postsynaptic density membrane [GO:0098839]	Pf00122, Pf00689, Pf00690, Pf00702, Pf08282, Pf12424, Pf12710, Pf13246	0.146269	0.24833	-0.165501	-1.60906
P11506-1	Atp2b2	Master Protein	Isoform WB of Plasma membrane calcium-transporting ATPase 2 OS=Rattus norvegicus GN=Atp2b2	17.008	17.0736	17.1889	17.0851	17.1591	17.1417	17.0709	17.076	17.0908	17.2697	977.299	58.6317	78	1070	3	1257	138.157	6.11	224.393	30739.1	High				brain development [GO:0007420]; calcium ion export [GO:1901660]; cellular calcium ion homeostasis [GO:0006874]; neural retina development [GO:0003407]; neuron differentiation [GO:0030182]; sensory perception of sound [GO:0007605]	acetylcholine receptor binding [GO:0033130]; ATP binding [GO:0005524]; calcium ion binding [GO:0005509]; calcium-transporting ATPase activity [GO:0005388]; calmodulin binding [GO:0005516]; glutamate receptor binding [GO:0035254]; metal ion binding [GO:0046872]; PDZ domain binding [GO:0030165]; protein C-terminus binding [GO:0008022]	apical plasma membrane [GO:0016324]; cell junction [GO:0030054]; cytoplasm [GO:0005737]; dendrite [GO:0030425]; integral component of plasma membrane [GO:0005887]; intracellular membrane-bounded organelle [GO:0043231]; membrane raft [GO:0045121]; neuronal cell body [GO:0043025]; neuronal cell body membrane [GO:0032809]; plasma membrane [GO:0005886]; postsynaptic density membrane [GO:0098839]	Pf00122, Pf00689, Pf00690, Pf00702, Pf08282, Pf12424, Pf12710, Pf13246	0.59983	0.711502	0.0268517	0.546194
P11505-4	Atp2b1	Master Protein	Isoform C of Plasma membrane calcium-transporting ATPase 1 OS=Rattus norvegicus GN=Atp2b1	18.0932	18.2068	18.3723	18.0966	18.3678	18.2534	18.1909	18.2099	18.3068	18.3842	957.702	54.4436	78	1106	37	1249	137.695	5.95	175.351	31951.3	High				aging [GO:0007568]; brain development [GO:0007420]; calcium ion export [GO:1901660]; calcium ion export from cell [GO:1990034]; cellular calcium ion homeostasis [GO:0006874]; cellular response to corticosterone stimulus [GO:0071386]; cellular response to vitamin D [GO:0071305]; neural retina development [GO:0003407]; regulation of cytosolic calcium ion concentration [GO:0051480]; response to cold…	ATP binding [GO:0005524]; calcium-transporting ATPase activity [GO:0005388]; calmodulin binding [GO:0005516]; metal ion binding [GO:0046872]; PDZ domain binding [GO:0030165]	apical part of cell [GO:0045177]; apical plasma membrane [GO:0016324]; basolateral plasma membrane [GO:0016323]; cytoplasmic side of plasma membrane [GO:0009898]; dendrite membrane [GO:0032590]; dendritic spine membrane [GO:0032591]; extracellular exosome [GO:0070062]; integral component of plasma membrane [GO:0005887]; intracellular membrane-bounded organelle [GO:0043231]; membrane raft [GO:0045…	Pf00122, Pf00689, Pf00690, Pf00702, Pf08282, Pf12424, Pf12710, Pf13246	0.57304	0.690743	0.041711	0.587551
P63018	Hspa8	Master Protein	Heat shock cognate 71 kDa protein OS=Rattus norvegicus GN=Hspa8 PE=1 SV=1	18.88	18.7675	18.7824	18.8743	18.8549	18.759	18.7243	18.776	18.7898	18.6855	929.463	88.2353	58	1636	40	646	70.827	5.52	9999	45330.3	High	24468			aging [GO:0007568]; axo-dendritic transport [GO:0008088]; cellular protein complex disassembly [GO:0043624]; cellular response to cadmium ion [GO:0071276]; cellular response to heat [GO:0034605]; cerebellum development [GO:0021549]; chaperone-mediated autophagy [GO:0061684]; chaperone-mediated autophagy translocation complex disassembly [GO:1904764]; chaperone-mediated protein folding [GO:0061077…	A1 adenosine receptor binding [GO:0031686]; ADP binding [GO:0043531]; ATPase activity [GO:0016887]; ATPase activity, coupled [GO:0042623]; ATP binding [GO:0005524]; clathrin-uncoating ATPase activity [GO:1990833]; enzyme binding [GO:0019899]; peptide binding [GO:0042277]; prostaglandin binding [GO:1904593]; receptor binding [GO:0005102]; RNA binding [GO:0003723]; transcription factor binding [GO:…	asymmetric synapse [GO:0032279]; autophagosome [GO:0005776]; axon [GO:0030424]; cell surface [GO:0009986]; cytoplasm [GO:0005737]; cytosol [GO:0005829]; dendrite [GO:0030425]; dendritic shaft [GO:0043198]; dendritic spine [GO:0043197]; extracellular exosome [GO:0070062]; intermediate filament [GO:0005882]; intracellular ribonucleoprotein complex [GO:0030529]; lysosomal matrix [GO:1990836]; lysoso…	Pf00012, Pf02463, Pf06723	0.0230925	0.0701541	-0.0849194	-2.80295
P63039	Hspd1	Master Protein	60 kDa heat shock protein, mitochondrial OS=Rattus norvegicus GN=Hspd1 PE=1 SV=1	17.979	17.9968	17.9947	17.9109	17.9545	17.9075	17.9837	17.9041	18.0924	18.0164	923.194	82.3735	48	968	48	573	60.917	6.18	2781.56	35284.5	High	63868	ENSRNOG00000014525		'de novo' protein folding [GO:0006458]; activation of cysteine-type endopeptidase activity involved in apoptotic process [GO:0006919]; apoptotic mitochondrial changes [GO:0008637]; B cell cytokine production [GO:0002368]; B cell proliferation [GO:0042100]; chaperone mediated protein folding requiring cofactor [GO:0051085]; detection of misfolded protein [GO:0002236]; interaction with symbiont [GO…	apolipoprotein A-I binding [GO:0034186]; ATP binding [GO:0005524]; chaperone binding [GO:0051087]; double-stranded RNA binding [GO:0003725]; high-density lipoprotein particle binding [GO:0008035]; hydrolase activity [GO:0016787]; insulin binding [GO:0043559]; lipopolysaccharide binding [GO:0001530]; misfolded protein binding [GO:0051787]; p53 binding [GO:0002039]; protease binding [GO:0002020]; p…	cell surface [GO:0009986]; clathrin-coated pit [GO:0005905]; coated vesicle [GO:0030135]; cyclin-dependent protein kinase activating kinase holoenzyme complex [GO:0019907]; cytoplasm [GO:0005737]; cytosol [GO:0005829]; early endosome [GO:0005769]; extracellular exosome [GO:0070062]; extracellular matrix [GO:0031012]; extracellular space [GO:0005615]; Golgi apparatus [GO:0005794]; lipopolysacchari…	Pf00118	0.73434	0.818752	0.0136337	0.351433
Q9ERH3	Wdr7	Master Protein	WD repeat-containing protein 7 OS=Rattus norvegicus GN=Wdr7 PE=1 SV=1	17.1582	17.2263	17.135	17.1842	17.2042	17.1239	17.1255	17.0453	17.3011	17.1758	919.599	61.4247	78	684	78	1488	163.086	7.02	53.714	20583.9	High	66031	ENSRNOG00000018387		hematopoietic progenitor cell differentiation [GO:0002244]		synaptic vesicle [GO:0008021]	Pf00400	0.563108	0.681015	-0.027269	-0.603159
P82995	Hsp90aa1	Master Protein	Heat shock protein HSP 90-alpha OS=Rattus norvegicus GN=Hsp90aa1 PE=1 SV=3	18.3474	18.2005	18.2872	18.3394	18.2322	18.2026	18.2098	18.3111	18.1634	18.099	916.576	70.8049	62	1053	41	733	84.762	5.01	2538.58	31813.8	High	299331;103692716	ENSRNOG00000007219;ENSRNOG00000059714		cardiac muscle cell apoptotic process [GO:0010659]; chaperone-mediated autophagy [GO:0061684]; chaperone-mediated protein transport involved in chaperone-mediated autophagy [GO:0061741]; neuron migration [GO:0001764]; positive regulation of cardiac muscle contraction [GO:0060452]; positive regulation of cell size [GO:0045793]; positive regulation of lamellipodium assembly [GO:0010592]; positive r…	ATPase activity [GO:0016887]; ATP binding [GO:0005524]; CTP binding [GO:0002135]; dATP binding [GO:0032564]; glycoprotein binding [GO:0001948]; GTP binding [GO:0005525]; ion channel binding [GO:0044325]; mRNA binding [GO:0003729]; nitric-oxide synthase regulator activity [GO:0030235]; protein kinase binding [GO:0019901]; protein phosphatase binding [GO:0019903]; Rho GDP-dissociation inhibitor bin…	apical plasma membrane [GO:0016324]; basolateral plasma membrane [GO:0016323]; brush border membrane [GO:0031526]; cell surface [GO:0009986]; cytoplasm [GO:0005737]; cytosol [GO:0005829]; extracellular matrix [GO:0031012]; lysosomal membrane [GO:0005765]; melanosome [GO:0042470]; myelin sheath [GO:0043209]; neuronal cell body [GO:0043025]; neuron projection [GO:0043005]; nucleus [GO:0005634]; per…	Pf00183, Pf02518, Pf13589	0.0988599	0.186194	-0.0841682	-1.86701
P09951	Syn1	Master Protein	Synapsin-1 OS=Rattus norvegicus GN=Syn1 PE=1 SV=3	18.3486	18.357	18.3102	18.4171	18.4064	18.5106	18.4059	18.3395	18.5291	18.4699	912.152	73.2955	39	1807	1	704	73.943	9.8	3980.07	54425.9	High	24949	ENSRNOG00000010365		neurotransmitter secretion [GO:0007269]; synaptic vesicle clustering [GO:0097091]	actin binding [GO:0003779]; ATP binding [GO:0005524]; calcium-dependent protein binding [GO:0048306]; catalytic activity [GO:0003824]; protein kinase binding [GO:0019901]	anchored component of synaptic vesicle membrane [GO:0098993]; cell junction [GO:0030054]; cytosol [GO:0005829]; dendrite [GO:0030425]; Golgi apparatus [GO:0005794]; intracellular organelle [GO:0043229]; myelin sheath [GO:0043209]; postsynaptic density [GO:0014069]; presynaptic active zone [GO:0048786]; synapse [GO:0045202]; synaptic vesicle [GO:0008021]; synaptonemal complex [GO:0000795]; termina…	Pf02078, Pf02750, Pf08443, Pf10581	0.0719487	0.149283	0.0831554	2.0725
P05708	Hk1	Master Protein	Hexokinase-1 OS=Rattus norvegicus GN=Hk1 PE=1 SV=4	18.3828	18.3554	18.4031	18.2674	18.3159	18.4935	18.5358	18.4683	18.6349	18.5992	904.845	65.2505	64	1367	15	918	102.342	6.71	773.264	37647.2	High	25058			carbohydrate phosphorylation [GO:0046835]; cellular glucose homeostasis [GO:0001678]; glycolytic process [GO:0006096]; hexose metabolic process [GO:0019318]; negative regulation of apoptotic process [GO:0043066]; peptidyl-serine phosphorylation [GO:0018105]; peptidyl-threonine phosphorylation [GO:0018107]; peptidyl-tyrosine phosphorylation [GO:0018108]; protein autophosphorylation [GO:0046777]; p…	ATPase activity [GO:0016887]; ATP binding [GO:0005524]; fructokinase activity [GO:0008865]; glucokinase activity [GO:0004340]; glucose binding [GO:0005536]; hexokinase activity [GO:0004396]; mannokinase activity [GO:0019158]; protein complex binding [GO:0032403]; protein homodimerization activity [GO:0042803]; protein kinase activity [GO:0004672]	caveola [GO:0005901]; cytosol [GO:0005829]; mitochondrial outer membrane [GO:0005741]; mitochondrion [GO:0005739]; protein complex [GO:0043234]	Pf00349, Pf03727	0.000948205	0.0195271	0.201416	5.08419	+
A0A0G2K9Q6	Atp2b3	Master Protein	Calcium-transporting ATPase OS=Rattus norvegicus GN=Atp2b3 PE=1 SV=1	16.5968	16.6475	16.7628	16.592	16.7065	16.7009	16.6456	16.6355	16.7798	16.8824	883.675	56.9157	75	986	41	1258	138.485	5.94	173.753	26518.7	High		ENSRNOG00000061304		calcium ion export from cell [GO:1990034]; regulation of cytosolic calcium ion concentration [GO:0051480]	ATP binding [GO:0005524]; calcium-transporting ATPase activity [GO:0005388]	extracellular vesicle [GO:1903561]; Golgi apparatus [GO:0005794]; integral component of membrane [GO:0016021]; plasma membrane [GO:0005886]	Pf00122, Pf00689, Pf00690, Pf00702, Pf08282, Pf12424, Pf12710, Pf13246	0.26579	0.386411	0.0677189	1.1964
P11980	Pkm	Master Protein	Pyruvate kinase PKM OS=Rattus norvegicus GN=Pkm PE=1 SV=3	14.7457	14.6145	14.7756	14.8307	14.8104	15.0939	14.861	14.9837	14.9497	14.7946	878.094	88.7006	49	1450	4	531	57.781	7.06	2334.72	45911.2	High	25630	ENSRNOG00000011329		animal organ regeneration [GO:0031100]; ATP biosynthetic process [GO:0006754]; cellular response to insulin stimulus [GO:0032869]; glucose metabolic process [GO:0006006]; glycolytic process [GO:0006096]; liver development [GO:0001889]; programmed cell death [GO:0012501]; protein homotetramerization [GO:0051289]; pyruvate biosynthetic process [GO:0042866]; response to gravity [GO:0009629]; respons…	ADP binding [GO:0043531]; ATP binding [GO:0005524]; cadherin binding [GO:0045296]; identical protein binding [GO:0042802]; kinase activity [GO:0016301]; magnesium ion binding [GO:0000287]; MHC class II protein complex binding [GO:0023026]; potassium ion binding [GO:0030955]; pyruvate kinase activity [GO:0004743]; RNA binding [GO:0003723]; thyroid hormone binding [GO:0070324]	cytoplasm [GO:0005737]; cytosol [GO:0005829]; extracellular exosome [GO:0070062]; extracellular matrix [GO:0031012]; mitochondrion [GO:0005739]; nucleus [GO:0005634]; pyruvate kinase complex [GO:1902912]	Pf00224, Pf02887	0.0221752	0.068064	0.181187	2.82927
P09951-2	Syn1	Master Protein	Isoform IB of Synapsin-1 OS=Rattus norvegicus GN=Syn1	8.37938	8.60548	8.59582	8.52748	8.81762	8.45697	8.54032	8.49105	8.53021	8.54767	876.025	73.2036	37	1761	1	668	69.866	9.83	3619.96	53637.8	High	24949			neurotransmitter secretion [GO:0007269]; synaptic vesicle clustering [GO:0097091]	actin binding [GO:0003779]; ATP binding [GO:0005524]; calcium-dependent protein binding [GO:0048306]; catalytic activity [GO:0003824]; protein kinase binding [GO:0019901]	anchored component of synaptic vesicle membrane [GO:0098993]; cell junction [GO:0030054]; cytosol [GO:0005829]; dendrite [GO:0030425]; Golgi apparatus [GO:0005794]; intracellular organelle [GO:0043229]; myelin sheath [GO:0043209]; postsynaptic density [GO:0014069]; presynaptic active zone [GO:0048786]; synapse [GO:0045202]; synaptic vesicle [GO:0008021]; synaptonemal complex [GO:0000795]; termina…	Pf02078, Pf02750, Pf08443, Pf10581	0.352418	0.476978	-0.0719109	-0.987287
P11980-2	Pkm	Master Protein	Isoform M2 of Pyruvate kinase PKM OS=Rattus norvegicus GN=Pkm	18.2913	18.2077	18.2737	18.3082	18.3298	18.6024	18.4415	18.5196	18.5209	18.3612	868.857	88.1356	50	1372	5	531	57.744	7.44	2542.35	43624.8	High		ENSRNOG00000011329		animal organ regeneration [GO:0031100]; ATP biosynthetic process [GO:0006754]; cellular response to insulin stimulus [GO:0032869]; glucose metabolic process [GO:0006006]; glycolytic process [GO:0006096]; liver development [GO:0001889]; programmed cell death [GO:0012501]; protein homotetramerization [GO:0051289]; pyruvate biosynthetic process [GO:0042866]; response to gravity [GO:0009629]; respons…	ADP binding [GO:0043531]; ATP binding [GO:0005524]; cadherin binding [GO:0045296]; identical protein binding [GO:0042802]; kinase activity [GO:0016301]; magnesium ion binding [GO:0000287]; MHC class II protein complex binding [GO:0023026]; potassium ion binding [GO:0030955]; pyruvate kinase activity [GO:0004743]; RNA binding [GO:0003723]; thyroid hormone binding [GO:0070324]	cytoplasm [GO:0005737]; cytosol [GO:0005829]; extracellular exosome [GO:0070062]; extracellular matrix [GO:0031012]; mitochondrion [GO:0005739]; nucleus [GO:0005634]; pyruvate kinase complex [GO:1902912]	Pf00224, Pf02887	0.00196377	0.0236855	0.20699	4.51463	+
Q6XDA0	Sptb	Master Protein	Erythroid spectrin beta OS=Rattus norvegicus GN=Sptb PE=1 SV=1	16.4953	16.5267	16.487	16.6095	16.4744	16.5884	16.4791	16.5301	16.5794	16.612	867.659	61.5349	114	611	101	2137	246.176	5.31	10.45	14535.1	High	314251	ENSRNOG00000006911		actin filament capping [GO:0051693]	actin binding [GO:0003779]; structural constituent of cytoskeleton [GO:0005200]	spectrin [GO:0008091]	Pf00307, Pf00435, Pf11971	0.281822	0.403368	0.0392422	1.15396
D3ZC56	Dst	Master Protein	Protein Dst OS=Rattus norvegicus GN=Dst PE=1 SV=3	16.3957	16.3286	16.3982	16.4469	16.2984	16.3081	16.356	16.303	16.3674	16.3378	863.041	23.1097	150	424	137	7512	846.683	5.34	1.246	9764.01	High		ENSRNOG00000012207		cytoskeleton organization [GO:0007010]	actin binding [GO:0003779]; calcium ion binding [GO:0005509]; microtubule binding [GO:0008017]	cytoskeleton [GO:0005856]	Pf00036, Pf00307, Pf00435, Pf00681, Pf02187, Pf11971, Pf13499, Pf13514, Pf13833	0.221626	0.33708	-0.0390846	-1.32544
F1LQN3	Rtn4	Master Protein	Reticulon OS=Rattus norvegicus GN=Rtn4 PE=1 SV=1	17.1776	17.1193	17.2767	17.1445	17.0789	17.0688	17.0566	17.1205	16.9782	17.0019	851.248	60.7051	54	628	48	1163	126.324	4.49	161.757	20937.4	High		ENSRNOG00000004621		axonal fasciculation [GO:0007413]; cardiac epithelial to mesenchymal transition [GO:0060317]; cerebral cortex radial glia guided migration [GO:0021801]; endoplasmic reticulum tubular network formation [GO:0071787]; negative regulation of axon extension [GO:0030517]; nuclear pore complex assembly [GO:0051292]; positive regulation of epithelial cell migration [GO:0010634]; positive regulation of ER…	cadherin binding [GO:0045296]; RNA binding [GO:0003723]; ubiquitin protein ligase binding [GO:0031625]	cell projection [GO:0042995]; endoplasmic reticulum tubular network [GO:0071782]; extracellular exosome [GO:0070062]; integral component of endoplasmic reticulum membrane [GO:0030176]; neuronal cell body [GO:0043025]; nuclear envelope [GO:0005635]; postsynaptic density [GO:0014069]	Pf02453	0.0260751	0.0752746	-0.114178	-2.72429
P68370	Tuba1a	Master Protein	Tubulin alpha-1A chain OS=Rattus norvegicus GN=Tuba1a PE=1 SV=1	18.8045	18.8228	18.5873	18.842	18.8384	19.2836	18.8706	18.8403	19.09	19.1666	843.425	83.592	34	2215	2	451	50.104	5.06	42168.7	73742.3	High	64158	ENSRNOG00000060728		microtubule-based process [GO:0007017]	GTPase activity [GO:0003924]; GTP binding [GO:0005525]; protein domain specific binding [GO:0019904]; protein heterodimerization activity [GO:0046982]; structural constituent of cytoskeleton [GO:0005200]	cytoplasmic microtubule [GO:0005881]; cytoplasmic ribonucleoprotein granule [GO:0036464]; extracellular exosome [GO:0070062]; membrane raft [GO:0045121]; microtubule [GO:0005874]; myelin sheath [GO:0043209]; nucleus [GO:0005634]; recycling endosome [GO:0055037]	Pf00091, Pf03953	0.0245632	0.0723614	0.271215	2.76293
D4ABN3	Synj1	Master Protein	Synaptojanin-1 OS=Rattus norvegicus GN=Synj1 PE=1 SV=3	8.77248	8.89694	8.87406	8.83416	8.8805	8.85425	8.91049	8.92125	8.83479	8.78823	836.999	67.8871	71	747	1	1311	144.689	7.43	61.355	21345.5	High		ENSRNOG00000002051		phosphatidylinositol dephosphorylation [GO:0046856]; synaptic vesicle endocytosis [GO:0048488]	phosphatidylinositol phosphate 5-phosphatase activity [GO:0034595]; RNA binding [GO:0003723]	intracellular [GO:0005622]; synapse [GO:0045202]	Pf02383, Pf03154, Pf03276, Pf03372, Pf05518, Pf06346, Pf08952, Pf15449	0.767204	0.842975	0.0101732	0.306289
D3ZA84	Tln2	Master Protein	Protein Tln2 OS=Rattus norvegicus GN=Tln2 PE=1 SV=3	16.5578	16.5586	16.5604	16.5534	16.6256	16.5069	16.4948	16.5639	16.5211	16.4793	836.585	47.2463	100	432	79	2542	271.514	5.55	6.378	12197.1	High		ENSRNOG00000018373		cell adhesion [GO:0007155]; cytoskeletal anchoring at plasma membrane [GO:0007016]	actin filament binding [GO:0051015]; structural constituent of cytoskeleton [GO:0005200]	cytoskeleton [GO:0005856]; focal adhesion [GO:0005925]; ruffle [GO:0001726]	Pf00373, Pf01608, Pf02174, Pf08913, Pf09141, Pf09379	0.0193495	0.06353	-0.0579369	-2.91803
D3ZUY8	Ap2a1	Master Protein	Adaptor protein complex AP-2, alpha 1 subunit (Predicted) OS=Rattus norvegicus GN=Ap2a1 PE=1 SV=1	17.4451	17.4031	17.4028	17.4174	17.489	17.4816	17.391	17.3992	17.4721	17.4511	836.248	67.8608	64	1035	43	977	107.607	7.06	203.869	31269.7	High	308578	ENSRNOG00000026243		intracellular protein transport [GO:0006886]; negative regulation of hyaluronan biosynthetic process [GO:1900126]; vesicle-mediated transport [GO:0016192]	low-density lipoprotein particle receptor binding [GO:0050750]; protein complex binding [GO:0032403]; protein C-terminus binding [GO:0008022]; protein kinase binding [GO:0019901]; protein transporter activity [GO:0008565]	apical plasma membrane [GO:0016324]; basolateral plasma membrane [GO:0016323]; clathrin adaptor complex [GO:0030131]; filopodium tip [GO:0032433]; protein complex [GO:0043234]	Pf01602, Pf02296, Pf02883, Pf13646	0.769533	0.844644	0.00750351	0.303117
Q62910	Synj1	Master Protein	Synaptojanin-1 OS=Rattus norvegicus GN=Synj1 PE=1 SV=3	17.6292	17.6179	17.5581	17.6223	17.6761	17.6424	17.5903	17.6573	17.6016	17.5747	836.184	56.2897	71	744	1	1574	172.773	6.87	29.858	21159	High	85238	ENSRNOG00000002051		brain development [GO:0007420]; phosphatidylinositol dephosphorylation [GO:0046856]; positive regulation of gliogenesis [GO:0014015]; positive regulation of receptor-mediated endocytosis [GO:0048260]; response to cytokine [GO:0034097]; response to retinoic acid [GO:0032526]; synaptic vesicle endocytosis [GO:0048488]	phosphatidylinositol-4,5-bisphosphate 5-phosphatase activity [GO:0004439]; phosphatidylinositol phosphate 5-phosphatase activity [GO:0034595]; protein complex binding [GO:0032403]; protein C-terminus binding [GO:0008022]; RNA binding [GO:0003723]; SH3 domain binding [GO:0017124]	clathrin coat of coated pit [GO:0030132]; cytoplasm [GO:0005737]; cytosol [GO:0005829]; neuron projection [GO:0043005]; perinuclear region of cytoplasm [GO:0048471]; protein complex [GO:0043234]; synaptic membrane [GO:0097060]; terminal bouton [GO:0043195]; vesicle membrane [GO:0012506]	Pf02383, Pf03276, Pf03372, Pf05518, Pf08952, Pf15449	0.768518	0.844162	-0.00745888	-0.304499
A0A0G2K0J3	Ank3	Master Protein	Ankyrin-3 OS=Rattus norvegicus GN=Ank3 PE=1 SV=1	10.7676	10.5696	10.764	10.7232	10.5703	10.586	10.601	10.6352	10.6257	10.7091	835.812	41.5296	102	545	1	2615	284.271	7.93	7.652	13879.2	High		ENSRNOG00000053288		axon guidance [GO:0007411]; cellular response to magnesium ion [GO:0071286]; magnesium ion homeostasis [GO:0010960]; negative regulation of delayed rectifier potassium channel activity [GO:1902260]; neuronal action potential [GO:0019228]; protein localization to axon [GO:0099612]; protein targeting to plasma membrane [GO:0072661]; signal transduction [GO:0007165]; synapse organization [GO:0050808]	ion channel binding [GO:0044325]	axon initial segment [GO:0043194]; intercalated disc [GO:0014704]; intracellular [GO:0005622]; membrane [GO:0016020]; node of Ranvier [GO:0033268]; paranode region of axon [GO:0033270]; synapse [GO:0045202]	Pf00023, Pf00531, Pf00791, Pf12796, Pf13606, Pf13637, Pf13857	0.368863	0.493339	-0.0475584	-0.952225
O70511	Ank3	Master Protein	Ankyrin-3 OS=Rattus norvegicus GN=Ank3 PE=1 SV=3	16.5038	16.3644	16.4936	16.4952	16.4162	16.6	16.5535	16.5848	16.6172	16.6866	834.829	41.4188	102	545	1	2622	284.266	7.9	7.536	13851.1	High	361833			cellular response to magnesium ion [GO:0071286]; magnesium ion homeostasis [GO:0010960]; membrane assembly [GO:0071709]; negative regulation of delayed rectifier potassium channel activity [GO:1902260]; neuromuscular junction development [GO:0007528]; positive regulation of cation channel activity [GO:2001259]; positive regulation of cell communication by electrical coupling [GO:0010650]; positiv…	cadherin binding [GO:0045296]; cytoskeletal protein binding [GO:0008092]; ion channel binding [GO:0044325]; protein binding, bridging [GO:0030674]; spectrin binding [GO:0030507]	axon initial segment [GO:0043194]; cell surface [GO:0009986]; costamere [GO:0043034]; dendrite [GO:0030425]; intercalated disc [GO:0014704]; lysosome [GO:0005764]; neuromuscular junction [GO:0031594]; neuron projection [GO:0043005]; node of Ranvier [GO:0033268]; plasma membrane [GO:0005886]; postsynaptic membrane [GO:0045211]; sarcolemma [GO:0042383]; sarcoplasmic reticulum [GO:0016529]; spectrin…	Pf00023, Pf00531, Pf00791, Pf12796, Pf13606, Pf13637, Pf13857	0.00245206	0.0260782	0.153799	4.34794	+
G3V9N8	Ap1b1	Master Protein	AP complex subunit beta OS=Rattus norvegicus GN=Ap1b1 PE=1 SV=3	16.0845	16.0948	15.9856	16.1131	16.0083	16.0027	16.0303	15.986	15.951	15.9216	833.337	67.0179	64	644	36	949	104.473	5.1	369.363	18798.2	High	29663	ENSRNOG00000008786		determination of left/right symmetry [GO:0007368]; heart development [GO:0007507]; intracellular protein transport [GO:0006886]; vesicle-mediated transport [GO:0016192]	protein kinase binding [GO:0019901]; protein transporter activity [GO:0008565]	clathrin adaptor complex [GO:0030131]; cytosol [GO:0005829]; Golgi apparatus [GO:0005794]	Pf01602, Pf02883, Pf09066, Pf12717, Pf13646	0.0376136	0.0949153	-0.0789515	-2.48844
P62815	Atp6v1b2	Master Protein	V-type proton ATPase subunit B, brain isoform OS=Rattus norvegicus GN=Atp6v1b2 PE=1 SV=1	17.771	17.8923	17.8157	17.7792	17.8552	17.7785	17.7607	17.7534	17.9154	17.8055	815.848	88.8454	38	1125	38	511	56.515	5.81	2711.27	40777.1	High	117596	ENSRNOG00000011891		ATP hydrolysis coupled proton transport [GO:0015991]; ATP metabolic process [GO:0046034]; regulation of cellular pH [GO:0030641]; vacuolar acidification [GO:0007035]	ATP binding [GO:0005524]; hydrolase activity, acting on acid anhydrides, catalyzing transmembrane movement of substances [GO:0016820]	cytosol [GO:0005829]; extracellular exosome [GO:0070062]; integral component of membrane [GO:0016021]; lysosomal membrane [GO:0005765]; melanosome [GO:0042470]; microvillus [GO:0005902]; myelin sheath [GO:0043209]; plasma membrane [GO:0005886]; proton-transporting V-type ATPase, V1 domain [GO:0033180]; ruffle [GO:0001726]	Pf00006, Pf00306, Pf02874	0.608122	0.717833	-0.0199638	-0.533598
P18484	Ap2a2	Master Protein	AP-2 complex subunit alpha-2 OS=Rattus norvegicus GN=Ap2a2 PE=1 SV=3	17.9344	17.9384	17.9123	17.9259	17.929	17.956	17.9548	17.9229	18.0503	17.9324	812.271	71.322	65	1049	1	938	103.979	6.93	248.202	30429.6	High	81637			endocytosis [GO:0006897]; intracellular protein transport [GO:0006886]	phosphatidylinositol binding [GO:0035091]; protein complex binding [GO:0032403]; protein transporter activity [GO:0008565]	AP-2 adaptor complex [GO:0030122]; plasma membrane [GO:0005886]	Pf01602, Pf02296, Pf02883, Pf13646	0.165581	0.270996	0.0352665	1.52576
Q9QUH6	Syngap1	Master Protein	Ras/Rap GTPase-activating protein SynGAP OS=Rattus norvegicus GN=Syngap1 PE=1 SV=2	17.1707	17.1463	17.3647	17.2496	17.4094	17.3327	17.2042	17.2639	17.3237	17.4472	810.996	59.0979	71	700	7	1308	144.631	9.06	72.862	17474.3	High	192117			negative regulation of Ras protein signal transduction [GO:0046580]; regulation of synaptic plasticity [GO:0048167]; signal transduction [GO:0007165]	GTPase activator activity [GO:0005096]; protein kinase binding [GO:0019901]; SH3 domain binding [GO:0017124]	cell junction [GO:0030054]; cytoplasm [GO:0005737]; intrinsic component of the cytoplasmic side of the plasma membrane [GO:0031235]; postsynaptic density [GO:0014069]; synapse [GO:0045202]	Pf00168, Pf00169, Pf00616, Pf02463, Pf12004, Pf12037, Pf12718, Pf13863, Pf15346	0.502834	0.624286	0.0461948	0.701585
Q66HM2	Ap2a2	Master Protein	AP-2 complex subunit alpha-2 OS=Rattus norvegicus GN=Ap2a2 PE=1 SV=1	11.0368	11.06	11.0907	11.1054	11.1851	11.1891	11.1055	11.1382	11.259	11.1199	810.824	71.3525	65	1038	1	939	104.108	6.83	248.202	30126.4	High	81637	ENSRNOG00000019534		intracellular protein transport [GO:0006886]; vesicle-mediated transport [GO:0016192]	disordered domain specific binding [GO:0097718]; protein kinase binding [GO:0019901]; protein transporter activity [GO:0008565]	clathrin adaptor complex [GO:0030131]; cytoplasmic vesicle [GO:0031410]	Pf01602, Pf02296, Pf02883, Pf13646	0.115228	0.20839	0.0667343	1.76691
P47942	Dpysl2	Master Protein	Dihydropyrimidinase-related protein 2 OS=Rattus norvegicus GN=Dpysl2 PE=1 SV=1	18.232	18.1777	18.1358	18.2366	18.2281	18.4226	18.2443	18.4528	18.2069	18.2033	809.559	78.1469	33	1219	27	572	62.239	6.38	1144.05	47594.7	High	25416	ENSRNOG00000009625		axon guidance [GO:0007411]; brain development [GO:0007420]; cytoskeleton organization [GO:0007010]; endocytosis [GO:0006897]; olfactory bulb development [GO:0021772]; positive regulation of glutamate secretion [GO:0014049]; regulation of axon extension [GO:0030516]; regulation of neuron differentiation [GO:0045664]; response to amphetamine [GO:0001975]; response to cocaine [GO:0042220]; response …	hydrolase activity, acting on carbon-nitrogen (but not peptide) bonds [GO:0016810]; microtubule binding [GO:0008017]; protein kinase binding [GO:0019901]	axon [GO:0030424]; cytoskeleton [GO:0005856]; cytosol [GO:0005829]; dendrite [GO:0030425]; growth cone [GO:0030426]; membrane [GO:0016020]; mitochondrion [GO:0005739]; myelin sheath [GO:0043209]; neuronal cell body [GO:0043025]; neuron projection [GO:0043005]; protein complex [GO:0043234]; synapse [GO:0045202]	Pf01979, Pf07969, Pf13147, Pf13594	0.110396	0.202039	0.10395	1.79498
P85108	Tubb2a	Master Protein	Tubulin beta-2A chain OS=Rattus norvegicus GN=Tubb2a PE=1 SV=1	16.5591	16.4917	16.3409	16.5884	16.6376	17.0892	16.4955	16.4912	16.8633	16.9465	805.886	83.3708	30	1950	2	445	49.875	4.89	74055.8	58762	High	498736	ENSRNOG00000017558		microtubule-based process [GO:0007017]	GTPase activity [GO:0003924]; GTP binding [GO:0005525]; structural constituent of cytoskeleton [GO:0005200]	cytoplasm [GO:0005737]; extracellular exosome [GO:0070062]; microtubule [GO:0005874]; nucleus [GO:0005634]	Pf00091, Pf03953, Pf10644	0.090543	0.174071	0.253596	1.92409
A0A096MJE6	Tnr	Master Protein	Tenascin R, isoform CRA_b OS=Rattus norvegicus GN=Tnr PE=1 SV=1	16.9863	17.0137	17.0157	17.2308	17.117	17.3825	17.1576	17.2473	17.4302	17.4765	805.605	49.6318	54	680	54	1358	149.505	4.94	31.14	25974.9	High	25567	ENSRNOG00000002468		associative learning [GO:0008306]; extracellular matrix organization [GO:0030198]; locomotory exploration behavior [GO:0035641]; long-term synaptic potentiation [GO:0060291]; negative regulation of axon extension involved in regeneration [GO:0048692]; negative regulation of cell-cell adhesion [GO:0022408]; negative regulation of synaptic transmission [GO:0050805]; neuromuscular process controllin…		cell surface [GO:0009986]; membrane raft [GO:0045121]; perineuronal net [GO:0072534]; proteinaceous extracellular matrix [GO:0005578]	Pf00041, Pf00147, Pf01683, Pf07974	0.00736689	0.0418792	0.266135	3.56314	+
Q52KS1	Pfkm	Master Protein	ATP-dependent 6-phosphofructokinase OS=Rattus norvegicus GN=Pfkm PE=1 SV=1	17.4794	17.5011	17.4437	17.5767	17.4788	17.5383	17.5171	17.4353	17.6166	17.4655	801.078	78.7179	47	802	42	780	85.289	7.88	307.24	31032.6	High	65152	ENSRNOG00000057988		fructose 6-phosphate metabolic process [GO:0006002]	6-phosphofructokinase activity [GO:0003872]; ATP binding [GO:0005524]; metal ion binding [GO:0046872]	cytoplasm [GO:0005737]	Pf00365	0.641093	0.746192	0.0186089	0.484388
Q3KRE8	Tubb2b	Master Protein	Tubulin beta-2B chain OS=Rattus norvegicus GN=Tubb2b PE=1 SV=1	14.0707	13.9763	13.7531	14.0523	13.9082	13.7366	13.112	13.1706	13.585	13.5997	799.276	83.3708	30	1919	1	445	49.921	4.89	67000.9	57594.1	High	291081	ENSRNOG00000017445		microtubule-based process [GO:0007017]; neuron migration [GO:0001764]; positive regulation of axon guidance [GO:1902669]	GTPase activity [GO:0003924]; GTP binding [GO:0005525]; protein heterodimerization activity [GO:0046982]; structural constituent of cytoskeleton [GO:0005200]	cytoplasm [GO:0005737]; microtubule [GO:0005874]; microtubule cytoskeleton [GO:0015630]; nucleus [GO:0005634]	Pf00091, Pf03953, Pf10644	0.00599674	0.0395488	-0.511338	-3.7053	+
Q2I6B5	Atp6v0a1	Master Protein	V-type proton ATPase subunit a OS=Rattus norvegicus GN=Atp6v0a1 PE=1 SV=1	17.5555	17.5622	17.5827	17.5419	17.5878	17.6206	17.5585	17.4929	17.7517	17.6898	794.7	45.8234	44	931	42	838	96.193	6.54	892.757	29944.4	High	29757	ENSRNOG00000036814		ATP hydrolysis coupled proton transport [GO:0015991]; regulation of macroautophagy [GO:0016241]; toxin transport [GO:1901998]	ATPase binding [GO:0051117]; hydrogen ion transmembrane transporter activity [GO:0015078]	cytosol [GO:0005829]; extracellular exosome [GO:0070062]; Golgi apparatus [GO:0005794]; integral component of membrane [GO:0016021]; nuclear speck [GO:0016607]; plasma membrane [GO:0005886]; vacuolar proton-transporting V-type ATPase, V0 domain [GO:0000220]	Pf01496	0.259128	0.379341	0.0566845	1.21466
P47860	Pfkp	Master Protein	ATP-dependent 6-phosphofructokinase, platelet type OS=Rattus norvegicus GN=Pfkp PE=1 SV=2	17.4465	17.4967	17.4017	17.5333	17.4058	17.5119	17.5708	17.4812	17.6657	17.4849	793.977	72.8426	50	680	46	788	85.665	7.28	358.381	23057.5	High	60416			fructose 1,6-bisphosphate metabolic process [GO:0030388]; fructose 6-phosphate metabolic process [GO:0006002]; glycolytic process [GO:0006096]; protein homotetramerization [GO:0051289]	6-phosphofructokinase activity [GO:0003872]; ATP binding [GO:0005524]; fructose-6-phosphate binding [GO:0070095]; metal ion binding [GO:0046872]	cytoplasm [GO:0005737]	Pf00365	0.0807956	0.160669	0.0861179	1.99776
P34058	Hsp90ab1	Master Protein	Heat shock protein HSP 90-beta OS=Rattus norvegicus GN=Hsp90ab1 PE=1 SV=4	17.0642	16.9422	16.9927	17.0169	16.9572	16.8912	16.883	16.9315	16.8522	16.8056	792.692	69.8895	56	906	33	724	83.229	5.03	806.192	29078.9	High	301252	ENSRNOG00000019834		cellular response to drug [GO:0035690]; cellular response to interleukin-4 [GO:0071353]; cellular response to organic cyclic compound [GO:0071407]; chaperone-mediated autophagy [GO:0061684]; chaperone-mediated protein complex assembly [GO:0051131]; chaperone-mediated protein transport involved in chaperone-mediated autophagy [GO:0061741]; negative regulation of cell cycle arrest [GO:0071157]; neg…	ATP binding [GO:0005524]; ATP-dependent protein binding [GO:0043008]; cadherin binding [GO:0045296]; CTP binding [GO:0002135]; dATP binding [GO:0032564]; disordered domain specific binding [GO:0097718]; DNA polymerase binding [GO:0070182]; double-stranded RNA binding [GO:0003725]; drug binding [GO:0008144]; glycoprotein binding [GO:0001948]; GTP binding [GO:0005525]; heat shock protein binding [G…	apical plasma membrane [GO:0016324]; aryl hydrocarbon receptor complex [GO:0034751]; basolateral plasma membrane [GO:0016323]; brush border membrane [GO:0031526]; cell surface [GO:0009986]; COP9 signalosome [GO:0008180]; cytoplasm [GO:0005737]; cytosol [GO:0005829]; extracellular exosome [GO:0070062]; extracellular region [GO:0005576]; inclusion body [GO:0016234]; lysosomal membrane [GO:0005765];…	Pf00183, Pf02518, Pf13589	0.00378911	0.0319825	-0.121946	-4.0298	+
Q5XIF6	Tuba4a	Master Protein	Tubulin alpha-4A chain OS=Rattus norvegicus GN=Tuba4a PE=1 SV=1	16.2897	16.306	15.9877	16.3219	16.2819	17.0262	16.4603	16.4145	16.7085	16.9338	774.343	78.7946	29	1914	7	448	49.892	5.06	17781.8	62631.8	High	316531	ENSRNOG00000003597		microtubule-based process [GO:0007017]	enzyme binding [GO:0019899]; GTPase activity [GO:0003924]; GTP binding [GO:0005525]; structural constituent of cytoskeleton [GO:0005200]	cytoplasm [GO:0005737]; extracellular exosome [GO:0070062]; microtubule [GO:0005874]	Pf00091, Pf03953	0.00902468	0.0442523	0.471225	3.42473	+
G3V733	Syn2	Master Protein	Synapsin II, isoform CRA_a OS=Rattus norvegicus GN=Syn2 PE=1 SV=3	17.6594	17.6841	17.613	17.7307	17.6737	17.8933	17.7353	17.6932	17.8698	17.7942	774.2	65.1877	32	1385	28	586	63.373	8.43	6527.52	52326.9	High	29179	ENSRNOG00000008157		neurotransmitter secretion [GO:0007269]	ATP binding [GO:0005524]; catalytic activity [GO:0003824]	myelin sheath [GO:0043209]; plasma membrane [GO:0005886]; postsynaptic density [GO:0014069]; SNARE complex [GO:0031201]; synaptic vesicle membrane [GO:0030672]	Pf02078, Pf02750, Pf10581	0.0189826	0.0628799	0.125001	2.93054
G3V7C6	Tubb4b	Master Protein	Tubulin beta-4B chain OS=Rattus norvegicus GN=Tubb4b PE=1 SV=2	18.5412	18.5266	18.3225	18.5844	18.6045	19.0552	18.6271	18.6104	18.8978	18.9773	773.011	78.4672	30	1860	1	548	61.148	4.86	9999	55318	High		ENSRNOG00000010170		microtubule-based process [GO:0007017]	double-stranded RNA binding [GO:0003725]; GTPase activity [GO:0003924]; GTP binding [GO:0005525]; structural constituent of cytoskeleton [GO:0005200]	cytoplasm [GO:0005737]; extracellular exosome [GO:0070062]; extracellular matrix [GO:0031012]; microtubule [GO:0005874]; myelin sheath [GO:0043209]; nucleus [GO:0005634]	Pf00091, Pf03953, Pf10644	0.0158222	0.0577067	0.317713	3.04995
G3V6P7	Myh9	Master Protein	Myosin, heavy polypeptide 9, non-muscle OS=Rattus norvegicus GN=Myh9 PE=1 SV=1	16.6153	16.5776	16.4367	16.5713	16.498	16.3831	16.391	16.4928	16.5408	16.5207	770.574	56.3776	107	523	4	1960	226.273	5.66	11.169	14040.6	High	100911597;25745	ENSRNOG00000004860;ENSRNOG00000049236			actin binding [GO:0003779]; ATP binding [GO:0005524]; motor activity [GO:0003774]	myosin complex [GO:0016459]	Pf00063, Pf01496, Pf01576, Pf01765, Pf02736, Pf03962, Pf04111, Pf04156, Pf05266, Pf05911, Pf06637, Pf07888, Pf09726, Pf09731, Pf11068, Pf11559, Pf12128, Pf13094, Pf13166	0.145651	0.247853	-0.0741192	-1.61189
G3V888	Acly	Master Protein	ATP-citrate synthase OS=Rattus norvegicus GN=Acly PE=1 SV=1	17.1831	17.1681	16.9456	17.1684	17.1035	17.5034	17.3217	17.3056	17.4684	17.3693	769.074	67.3025	68	633	1	1101	120.704	7.44	110.034	16386.6	High	24159	ENSRNOG00000016924		acetyl-CoA biosynthetic process [GO:0006085]; citrate metabolic process [GO:0006101]; lipid biosynthetic process [GO:0008610]; oxaloacetate metabolic process [GO:0006107]	ATP binding [GO:0005524]; ATP citrate synthase activity [GO:0003878]; cofactor binding [GO:0048037]; lyase activity [GO:0016829]; metal ion binding [GO:0046872]	cytosol [GO:0005829]; extracellular exosome [GO:0070062]; nucleoplasm [GO:0005654]; plasma membrane [GO:0005886]	Pf00285, Pf00549, Pf02629	0.0014982	0.0220735	0.27994	4.72205	+
A0A0G2K0M8	Ncam1	Master Protein	Neural cell adhesion molecule 1 OS=Rattus norvegicus GN=Ncam1 PE=1 SV=1	17.9086	17.9395	18.039	17.921	17.964	18.0468	18.0539	18.0481	18.0435	18.0088	766.142	66.1417	59	1093	18	1016	108.482	4.87	254.51	29057.5	High		ENSRNOG00000031890		cell adhesion [GO:0007155]		cytosol [GO:0005829]; integral component of membrane [GO:0016021]; plasma membrane [GO:0005886]	Pf00041, Pf00047, Pf07654, Pf07679, Pf07686, Pf08205, Pf13895, Pf13927	0.00801375	0.0427242	0.0857903	3.50554	+
G3V9G4	Acly	Master Protein	ATP-citrate synthase OS=Rattus norvegicus GN=Acly PE=1 SV=1	11.0208	10.9385	10.9139	11.0729	11.0412	11.3846	11.1626	11.1898	11.3025	11.2166	765.856	67.461	68	635	1	1091	119.637	7.44	113.976	16307.1	High	24159	ENSRNOG00000016924		acetyl-CoA biosynthetic process [GO:0006085]; citrate metabolic process [GO:0006101]; lipid metabolic process [GO:0006629]	ATP binding [GO:0005524]; ATP citrate synthase activity [GO:0003878]; cofactor binding [GO:0048037]; lyase activity [GO:0016829]; metal ion binding [GO:0046872]	cytoplasm [GO:0005737]	Pf00285, Pf00549, Pf02629	0.00107348	0.01984	0.25379	4.98446	+
D4A8U7	Dctn1	Master Protein	Dynactin 1, isoform CRA_a OS=Rattus norvegicus GN=Dctn1 PE=1 SV=2	17.0904	17.1468	17.1027	17.1627	17.1307	17.1536	17.0459	17.0339	17.1303	17.0346	763.431	66.3544	78	600	77	1281	141.856	5.9	45.906	16563.8	High	29167	ENSRNOG00000010048		centriole-centriole cohesion [GO:0010457]; establishment of mitotic spindle orientation [GO:0000132]; melanosome transport [GO:0032402]; microtubule anchoring at centrosome [GO:0034454]; non-motile cilium assembly [GO:1905515]; nuclear envelope disassembly [GO:0051081]; positive regulation of microtubule nucleation [GO:0090063]; regulation of mitotic spindle organization [GO:0060236]; retrograde …	dynein complex binding [GO:0070840]; microtubule binding [GO:0008017]	cell cortex region [GO:0099738]; cell leading edge [GO:0031252]; centriole [GO:0005814]; centrosome [GO:0005813]; cytosol [GO:0005829]; dynactin complex [GO:0005869]; kinetochore [GO:0000776]; microtubule plus-end [GO:0035371]; nuclear envelope [GO:0005635]; retromer complex [GO:0030904]; spindle pole [GO:0000922]	Pf01302, Pf05622, Pf05667, Pf06160, Pf12128, Pf12455, Pf15035	0.144787	0.246268	-0.0470013	-1.61586
Q66HF1	Ndufs1	Master Protein	NADH-ubiquinone oxidoreductase 75 kDa subunit, mitochondrial OS=Rattus norvegicus GN=Ndufs1 PE=1 SV=1	17.3803	17.4372	17.4891	17.3783	17.3986	17.4425	17.4895	17.3743	17.6155	17.6008	752.856	79.2297	46	778	46	727	79.362	5.9	257.847	26609.9	High	301458	ENSRNOG00000011849		apoptotic mitochondrial changes [GO:0008637]; ATP metabolic process [GO:0046034]; ATP synthesis coupled electron transport [GO:0042773]; cellular respiration [GO:0045333]; reactive oxygen species metabolic process [GO:0072593]; regulation of mitochondrial membrane potential [GO:0051881]	2 iron, 2 sulfur cluster binding [GO:0051537]; 4 iron, 4 sulfur cluster binding [GO:0051539]; electron carrier activity [GO:0009055]; iron-sulfur cluster binding [GO:0051536]; metal ion binding [GO:0046872]; NADH dehydrogenase (ubiquinone) activity [GO:0008137]	mitochondrial intermembrane space [GO:0005758]; mitochondrial respiratory chain complex I [GO:0005747]; myelin sheath [GO:0043209]	Pf00111, Pf00384, Pf09326, Pf10588, Pf13510	0.1215	0.216747	0.0878197	1.73206
P69897	Tubb5	Master Protein	Tubulin beta-5 chain OS=Rattus norvegicus GN=Tubb5 PE=1 SV=1	15.547	15.6208	15.1253	15.619	15.5285	16.0697	15.6579	15.5633	15.8981	15.8967	751.458	83.5586	30	1795	2	444	49.639	4.89	44891.5	53167.9	High	29214	ENSRNOG00000061216		spindle assembly [GO:0051225]	GTPase activating protein binding [GO:0032794]; GTPase activity [GO:0003924]; GTP binding [GO:0005525]; MHC class I protein binding [GO:0042288]; protein complex binding [GO:0032403]; protein domain specific binding [GO:0019904]; structural constituent of cytoskeleton [GO:0005200]; ubiquitin protein ligase binding [GO:0031625]	cell body [GO:0044297]; cytoplasmic ribonucleoprotein granule [GO:0036464]; extracellular exosome [GO:0070062]; extracellular matrix [GO:0031012]; membrane raft [GO:0045121]; microtubule [GO:0005874]; nuclear envelope lumen [GO:0005641]; protein complex [GO:0043234]	Pf00091, Pf03953, Pf10644	0.0351671	0.0907419	0.329066	2.53161
B4F7C2	Tubb4a	Master Protein	Protein Tubb4a OS=Rattus norvegicus GN=Tubb4a PE=1 SV=1	15.7135	15.8209	15.4496	15.7558	15.6742	16.409	15.924	15.906	16.1812	16.3133	749.773	84.4595	29	1575	5	444	49.554	4.88	44891.5	46368.8	High	29213	ENSRNOG00000047505		microtubule-based process [GO:0007017]; negative regulation of microtubule polymerization [GO:0031115]	calcium ion binding [GO:0005509]; GTPase activity [GO:0003924]; GTP binding [GO:0005525]; structural constituent of cytoskeleton [GO:0005200]	cilium [GO:0005929]; cytoplasm [GO:0005737]; extracellular exosome [GO:0070062]; internode region of axon [GO:0033269]; microtubule [GO:0005874]; myelin sheath [GO:0043209]; neuronal cell body [GO:0043025]; nucleus [GO:0005634]	Pf00091, Pf03953, Pf10644	0.00463916	0.0350118	0.463888	3.88542	+
P05197	Eef2	Master Protein	Elongation factor 2 OS=Rattus norvegicus GN=Eef2 PE=1 SV=4	17.652	17.773	17.5509	17.7468	17.682	17.5937	17.5632	17.4491	17.5481	17.5035	744.206	75.0583	59	761	57	858	95.223	6.83	188.574	21299.2	High	29565	ENSRNOG00000020266		aging [GO:0007568]; cellular response to brain-derived neurotrophic factor stimulus [GO:1990416]; glial cell proliferation [GO:0014009]; hematopoietic progenitor cell differentiation [GO:0002244]; positive regulation of cytoplasmic translation [GO:2000767]; positive regulation of translation [GO:0045727]; response to drug [GO:0042493]; response to endoplasmic reticulum stress [GO:0034976]; respon…	5S rRNA binding [GO:0008097]; actin filament binding [GO:0051015]; cadherin binding [GO:0045296]; GTPase activity [GO:0003924]; GTP binding [GO:0005525]; p53 binding [GO:0002039]; protein kinase binding [GO:0019901]; ribosome binding [GO:0043022]; RNA binding [GO:0003723]; translation elongation factor activity [GO:0003746]	aggresome [GO:0016235]; cytoplasm [GO:0005737]; cytosol [GO:0005829]; extracellular exosome [GO:0070062]; extracellular matrix [GO:0031012]; intracellular ribonucleoprotein complex [GO:0030529]; membrane raft [GO:0045121]; nucleus [GO:0005634]; plasma membrane [GO:0005886]; polysomal ribosome [GO:0042788]	Pf00009, Pf00679, Pf03144, Pf03764, Pf14492	0.0123811	0.0520217	-0.149426	-3.21232
Q9QXY2	Srcin1	Master Protein	SRC kinase signaling inhibitor 1 OS=Rattus norvegicus GN=Srcin1 PE=1 SV=1	17.0283	17.0253	17.1986	17.0279	17.1161	17.081	16.9989	17.0155	17.0201	17.099	739.089	71.4286	83	603	83	1197	129.665	9.36	35.703	16329.6	High	56029	ENSRNOG00000011475		exocytosis [GO:0006887]; negative regulation of protein secretion [GO:0050709]; negative regulation of protein tyrosine kinase activity [GO:0061099]; positive regulation of protein tyrosine kinase activity [GO:0061098]; regulation of cell migration [GO:0030334]; regulation of dendritic spine morphogenesis [GO:0061001]; substrate adhesion-dependent cell spreading [GO:0034446]	protein domain specific binding [GO:0019904]; protein kinase binding [GO:0019901]	actin cytoskeleton [GO:0015629]; axon [GO:0030424]; cell junction [GO:0030054]; cytoplasm [GO:0005737]; dendrite [GO:0030425]; filopodium [GO:0030175]; lamellipodium [GO:0030027]; neuronal cell body [GO:0043025]; neuron projection [GO:0043005]; postsynaptic density [GO:0014069]; postsynaptic membrane [GO:0045211]; synapse [GO:0045202]		0.386752	0.512515	-0.036356	-0.91538
A0A0A0MY09	Hsp90b1	Master Protein	Endoplasmin OS=Rattus norvegicus GN=Hsp90b1 PE=1 SV=1	17.9924	17.8289	17.7248	17.7001	17.6458	17.4428	17.7031	17.6319	17.3119	17.4778	738.454	60.199	54	734	52	804	92.842	4.81	300.416	18649.5	High		ENSRNOG00000026963		actin rod assembly [GO:0031247]; cellular response to ATP [GO:0071318]; negative regulation of apoptotic process [GO:0043066]; protein folding [GO:0006457]; regulation of phosphoprotein phosphatase activity [GO:0043666]; response to hypoxia [GO:0001666]; retrograde protein transport, ER to cytosol [GO:0030970]; ubiquitin-dependent ERAD pathway [GO:0030433]	ATP binding [GO:0005524]; low-density lipoprotein particle receptor binding [GO:0050750]; protein phosphatase binding [GO:0019903]; RNA binding [GO:0003723]; unfolded protein binding [GO:0051082]; virion binding [GO:0046790]	cytosol [GO:0005829]; endoplasmic reticulum chaperone complex [GO:0034663]; endoplasmic reticulum lumen [GO:0005788]; endoplasmic reticulum membrane [GO:0005789]; extracellular exosome [GO:0070062]; extracellular matrix [GO:0031012]; focal adhesion [GO:0005925]; midbody [GO:0030496]; nucleus [GO:0005634]; perinuclear region of cytoplasm [GO:0048471]; plasma membrane [GO:0005886]	Pf00183, Pf02518, Pf13589	0.0212031	0.06637	-0.264907	-2.85841
Q9QUH6-4	Syngap1	Master Protein	Isoform 4 of Ras/Rap GTPase-activating protein SynGAP OS=Rattus norvegicus GN=Syngap1	11.3407	11.3112	11.4032	11.4029	11.6481	11.4512	11.3862	11.4592	11.5248	11.5208	734.667	59.2656	65	641	2	1171	128.409	7.83	75.57	15817.4	High	192117			negative regulation of Ras protein signal transduction [GO:0046580]; regulation of synaptic plasticity [GO:0048167]; signal transduction [GO:0007165]	GTPase activator activity [GO:0005096]; protein kinase binding [GO:0019901]; SH3 domain binding [GO:0017124]	cell junction [GO:0030054]; cytoplasm [GO:0005737]; intrinsic component of the cytoplasmic side of the plasma membrane [GO:0031235]; postsynaptic density [GO:0014069]; synapse [GO:0045202]	Pf00168, Pf00169, Pf00616, Pf02463, Pf12004, Pf12037, Pf15346	0.486333	0.609801	0.0472393	0.729794
G3V6Y6	Pygb	Master Protein	Alpha-1,4 glucan phosphorylase OS=Rattus norvegicus GN=Pygb PE=1 SV=2	11.7106	11.6436	11.7419	11.8623	11.8041	12.0113	11.7294	11.9186	11.8994	11.7995	734.544	69.3853	64	731	1	846	96.713	6.9	192.07	20090.2	High	25739	ENSRNOG00000007583		carbohydrate metabolic process [GO:0005975]	glycogen phosphorylase activity [GO:0008184]; pyridoxal phosphate binding [GO:0030170]	cytoplasm [GO:0005737]; extracellular exosome [GO:0070062]; membrane [GO:0016020]	Pf00343	0.0899568	0.173195	0.119155	1.9283
M0RAQ6	Hk1	Master Protein	Hexokinase OS=Rattus norvegicus GN=Hk1 PE=1 SV=2	13.0149	13.0119	13.0057	12.8934	12.9573	13.1957	13.2096	13.1357	13.235	13.1817	731.122	55.3191	50	1102	1	893	99.493	7.14	176.828	30673.1	High		ENSRNOG00000046891		cellular glucose homeostasis [GO:0001678]; establishment of protein localization to mitochondrion [GO:0072655]; glycolytic process [GO:0006096]; maintenance of protein location in mitochondrion [GO:0072656]	ATP binding [GO:0005524]; glucokinase activity [GO:0004340]; glucose binding [GO:0005536]	cytosol [GO:0005829]; membrane raft [GO:0045121]; mitochondrion [GO:0005739]; sperm principal piece [GO:0097228]	Pf00349, Pf03727	6.73494e-05	0.00924444	0.214901	7.52985	+
F1LRI7	Aak1	Master Protein	AP2-associated protein kinase 1 OS=Rattus norvegicus GN=Aak1 PE=1 SV=2	16.7626	16.7799	16.7409	16.6675	16.7746	16.7894	16.6931	16.6937	16.8308	16.7492	727.269	74.5587	47	566	43	963	103.796	6.6	103.811	21334.9	High	500244	ENSRNOG00000018317		positive regulation of Notch signaling pathway [GO:0045747]; protein stabilization [GO:0050821]; regulation of clathrin-dependent endocytosis [GO:2000369]; regulation of protein localization [GO:0032880]	AP-2 adaptor complex binding [GO:0035612]; ATP binding [GO:0005524]; Notch binding [GO:0005112]; protein kinase activity [GO:0004672]		Pf00069, Pf07714	0.860222	0.906182	0.00615387	0.181852
F1M953	Hspa9	Master Protein	Stress-70 protein, mitochondrial OS=Rattus norvegicus GN=Hspa9 PE=1 SV=1	17.5101	17.4884	17.4762	17.3968	17.416	17.392	17.5318	17.3866	17.5743	17.5079	725.39	69.6613	53	657	52	679	73.699	6.16	505.46	18479.8	High	291671	ENSRNOG00000019525		erythrocyte differentiation [GO:0030218]; negative regulation of erythrocyte differentiation [GO:0045647]; negative regulation of hematopoietic stem cell differentiation [GO:1902037]; protein export from nucleus [GO:0006611]; protein folding [GO:0006457]	ATP binding [GO:0005524]; RNA binding [GO:0003723]; ubiquitin protein ligase binding [GO:0031625]; unfolded protein binding [GO:0051082]	extracellular exosome [GO:0070062]; extracellular matrix [GO:0031012]; focal adhesion [GO:0005925]; mitochondrial nucleoid [GO:0042645]; myelin sheath [GO:0043209]	Pf00012, Pf06723	0.643995	0.749319	0.0210102	0.480119
Q5XI78	Ogdh	Master Protein	2-oxoglutarate dehydrogenase, mitochondrial OS=Rattus norvegicus GN=Ogdh PE=1 SV=1	17.1183	17.1494	17.1834	17.0964	17.1231	17.1651	17.2772	17.1103	17.3781	17.351	724.644	59.042	62	547	54	1023	116.221	6.77	112.921	15308.6	High	360975	ENSRNOG00000005130		2-oxoglutarate metabolic process [GO:0006103]; cerebellar cortex development [GO:0021695]; generation of precursor metabolites and energy [GO:0006091]; glycolytic process [GO:0006096]; hippocampus development [GO:0021766]; NADH metabolic process [GO:0006734]; olfactory bulb mitral cell layer development [GO:0061034]; pyramidal neuron development [GO:0021860]; striatum development [GO:0021756]; su…	chaperone binding [GO:0051087]; heat shock protein binding [GO:0031072]; metal ion binding [GO:0046872]; oxoglutarate dehydrogenase (NAD+) activity [GO:0034602]; oxoglutarate dehydrogenase (succinyl-transferring) activity [GO:0004591]; thiamine pyrophosphate binding [GO:0030976]	mitochondrial matrix [GO:0005759]; mitochondrial membrane [GO:0031966]; mitochondrion [GO:0005739]; oxoglutarate dehydrogenase complex [GO:0045252]	Pf00676, Pf02779	0.0534223	0.119801	0.122226	2.26359
P53534	Pygb	Master Protein	Glycogen phosphorylase, brain form (Fragment) OS=Rattus norvegicus GN=Pygb PE=1 SV=3	17.2893	17.141	17.3079	17.5377	17.4066	17.6706	17.3077	17.5537	17.5079	17.354	724.258	70.2864	65	733	2	838	96.113	6.68	192.07	19882.7	High	25739			glycogen catabolic process [GO:0005980]; glycogen metabolic process [GO:0005977]	carbohydrate binding [GO:0030246]; drug binding [GO:0008144]; glycogen phosphorylase activity [GO:0008184]; protein homodimerization activity [GO:0042803]; pyridoxal phosphate binding [GO:0030170]	axon [GO:0030424]; cytoplasm [GO:0005737]	Pf00343	0.166507	0.271953	0.142263	1.522
O88600	Hspa4	Master Protein	Heat shock 70 kDa protein 4 OS=Rattus norvegicus GN=Hspa4 PE=1 SV=1	17.3838	17.2404	17.338	17.3884	17.3717	17.3947	17.2728	17.4331	17.2589	17.2462	712.649	79.0476	58	587	2	840	93.997	5.21	111.648	16019.6	High	266759			kidney development [GO:0001822]; negative regulation of apoptotic process [GO:0043066]; negative regulation of cell death [GO:0060548]; negative regulation of DNA binding [GO:0043392]; negative regulation of gene expression [GO:0010629]; negative regulation of protein phosphorylation [GO:0001933]; positive regulation of angiogenesis [GO:0045766]; positive regulation of gene expression [GO:0010628…	activating transcription factor binding [GO:0033613]; ATP binding [GO:0005524]; protein complex binding [GO:0032403]; RNA polymerase II transcription factor binding [GO:0001085]	cytoplasm [GO:0005737]; cytosol [GO:0005829]; lipid particle [GO:0005811]; nucleus [GO:0005634]	Pf00012, Pf06723	0.635397	0.741899	-0.0233391	-0.492796
D3ZES7	Plxna4	Master Protein	Uncharacterized protein OS=Rattus norvegicus GN=Plxna4 PE=4 SV=1	17.0264	16.9451	17.0579	17.0562	17.0339	17.0518	16.9504	17.0137	17.0523	17.1202	710.826	52.5092	89	538	66	1893	212.474	6.87	16.319	12595.5	High	312213	ENSRNOG00000013072		anterior commissure morphogenesis [GO:0021960]; branchiomotor neuron axon guidance [GO:0021785]; chemorepulsion of branchiomotor axon [GO:0021793]; facial nerve structural organization [GO:0021612]; glossopharyngeal nerve morphogenesis [GO:0021615]; postganglionic parasympathetic fiber development [GO:0021784]; regulation of axon extension involved in axon guidance [GO:0048841]; regulation of neg…	semaphorin receptor activity [GO:0017154]	integral component of membrane [GO:0016021]	Pf01403, Pf01437, Pf01833, Pf08337	0.700551	0.794619	0.0137932	0.398691
Q62812	Myh9	Master Protein	Myosin-9 OS=Rattus norvegicus GN=Myh9 PE=1 SV=3	8.41193	8.3672	8.2075	8.34207	8.12309	8.14822	8.09223	8.26257	8.33136	8.2031	709.581	52.4222	100	474	1	1961	226.197	5.6	9.363	12046	High	100911597;25745			actin cytoskeleton reorganization [GO:0031532]; actin filament-based movement [GO:0030048]; actin filament bundle assembly [GO:0051017]; actin filament bundle distribution [GO:0070650]; angiogenesis [GO:0001525]; blood vessel endothelial cell migration [GO:0043534]; cell-cell adhesion [GO:0098609]; cellular response to mechanical stimulus [GO:0071260]; cellular response to platelet-derived growth…	actin filament binding [GO:0051015]; ATPase activity [GO:0016887]; ATP binding [GO:0005524]; calmodulin binding [GO:0005516]; follicle-stimulating hormone receptor binding [GO:0031762]; G-protein alpha-subunit binding [GO:0001965]; identical protein binding [GO:0042802]; microfilament motor activity [GO:0000146]; protein anchor [GO:0043495]; protein homodimerization activity [GO:0042803]; protein…	actin cytoskeleton [GO:0015629]; actin filament [GO:0005884]; actomyosin contractile ring [GO:0005826]; apical plasma membrane [GO:0016324]; brush border [GO:0005903]; cell leading edge [GO:0031252]; cleavage furrow [GO:0032154]; cytoplasm [GO:0005737]; cytosol [GO:0005829]; lamellipodium [GO:0030027]; lateral plasma membrane [GO:0016328]; mitochondrion [GO:0005739]; myosin complex [GO:0016459]; …	Pf00063, Pf01576, Pf01765, Pf02736, Pf03962, Pf04111, Pf04156, Pf05911, Pf06637, Pf07888, Pf09726, Pf09731, Pf11559, Pf12128, Pf13094, Pf13166	0.259891	0.380087	-0.0828623	-1.21255
D4A8H8	Cyfip1	Master Protein	Cytoplasmic FMR1 interacting protein 1 (Predicted) OS=Rattus norvegicus GN=Cyfip1 PE=1 SV=1	17.275	17.341	17.2741	17.3875	17.3543	17.2175	17.2576	17.2412	17.2941	17.1871	707.652	58.9785	70	656	1	1253	145.164	6.9	43.13	17855.6	High	308666	ENSRNOG00000011945		axon extension [GO:0048675]; cellular response to insulin stimulus [GO:0032869]; cognition [GO:0050890]; dendrite extension [GO:0097484]; lamellipodium assembly [GO:0030032]; modification of synaptic structure [GO:0099563]; negative regulation of synaptic vesicle recycling [GO:1903422]; positive regulation of Arp2/3 complex-mediated actin nucleation [GO:2000601]; positive regulation of axon exten…	protein complex binding [GO:0032403]; Rac GTPase binding [GO:0048365]; RNA 7-methylguanosine cap binding [GO:0000340]	axonal growth cone [GO:0044295]; central region of growth cone [GO:0090724]; cytoplasm [GO:0005737]; dendritic growth cone [GO:0044294]; dendritic spine [GO:0043197]; excitatory synapse [GO:0060076]; extracellular exosome [GO:0070062]; filopodium tip [GO:0032433]; focal adhesion [GO:0005925]; lamellipodium [GO:0030027]; mRNA cap binding complex [GO:0005845]; neuronal cell body [GO:0043025]; perin…	Pf05994, Pf07159	0.0167628	0.0595609	-0.08689	-3.01198
F1LUV9	Ncam1	Master Protein	Neural cell adhesion molecule 1 OS=Rattus norvegicus GN=Ncam1 PE=1 SV=3	15.2885	15.319	15.2914	15.2875	15.2761	15.3328	15.3504	15.3388	15.3724	15.3931	707.169	65.4262	51	1052	10	833	91.579	4.91	231.995	29551	High		ENSRNOG00000031890		cell adhesion [GO:0007155]		integral component of membrane [GO:0016021]	Pf00041, Pf00047, Pf07654, Pf07679, Pf08205, Pf13895, Pf13927	0.00118803	0.0199671	0.064982	4.90382	+
Q9ER34	Aco2	Master Protein	Aconitate hydratase, mitochondrial OS=Rattus norvegicus GN=Aco2 PE=1 SV=2	18.0088	18.0164	18.0543	17.9497	17.9417	18.011	18.0614	17.9196	18.1921	18.0984	706.64	68.5897	48	921	48	780	85.38	7.83	351.874	26757.7	High	79250	ENSRNOG00000024128		citrate metabolic process [GO:0006101]; isocitrate metabolic process [GO:0006102]; liver development [GO:0001889]; response to isolation stress [GO:0035900]; tricarboxylic acid cycle [GO:0006099]	3 iron, 4 sulfur cluster binding [GO:0051538]; 4 iron, 4 sulfur cluster binding [GO:0051539]; aconitate hydratase activity [GO:0003994]; iron ion binding [GO:0005506]	mitochondrion [GO:0005739]; myelin sheath [GO:0043209]	Pf00330, Pf00694	0.248136	0.36706	0.0623154	1.24565
P55161	Nckap1	Master Protein	Nck-associated protein 1 OS=Rattus norvegicus GN=Nckap1 PE=2 SV=1	17.2876	17.3396	17.2979	17.3727	17.3483	17.2281	17.2765	17.2372	17.2973	17.2036	706.425	53.6348	61	657	8	1128	128.781	6.61	69.916	17484.2	High	58823					integral component of membrane [GO:0016021]; lamellipodium membrane [GO:0031258]	Pf09735	0.00841267	0.0433477	-0.0806778	-3.47243	+
O35303	Dnm1l	Master Protein	Dynamin-1-like protein OS=Rattus norvegicus GN=Dnm1l PE=1 SV=1	16.9697	16.9563	16.8977	16.9691	16.9631	17.0024	16.9601	17.0359	16.9654	16.9108	705.861	83.1788	62	523	4	755	83.856	7.08	122.764	18481.2	High	114114	ENSRNOG00000001813		cellular response to lipid [GO:0071396]; cellular response to oxygen-glucose deprivation [GO:0090650]; cellular response to thapsigargin [GO:1904579]; dynamin family protein polymerization involved in mitochondrial fission [GO:0003374]; endocytosis [GO:0006897]; heart contraction [GO:0060047]; intracellular distribution of mitochondria [GO:0048312]; membrane fusion [GO:0061025]; mitochondrial fis…	BH2 domain binding [GO:0051433]; clathrin binding [GO:0030276]; GTPase activity [GO:0003924]; GTP binding [GO:0005525]; GTP-dependent protein binding [GO:0030742]; lipid binding [GO:0008289]; microtubule binding [GO:0008017]; protein complex binding [GO:0032403]; protein homodimerization activity [GO:0042803]; Rab GTPase binding [GO:0017137]; ubiquitin protein ligase binding [GO:0031625]	brush border [GO:0005903]; cell junction [GO:0030054]; clathrin-coated pit [GO:0005905]; cytosol [GO:0005829]; endoplasmic reticulum [GO:0005783]; Golgi membrane [GO:0000139]; intracellular membrane-bounded organelle [GO:0043231]; microtubule [GO:0005874]; mitochondrial outer membrane [GO:0005741]; mitochondrion [GO:0005739]; mitochondrion-derived vesicle [GO:0099073]; perinuclear region of cytop…	Pf00350, Pf01031, Pf02212	0.37178	0.496764	0.0237492	0.946128
F1LRV4	Hspa4	Master Protein	Heat shock 70 kDa protein 4 OS=Rattus norvegicus GN=Hspa4 PE=1 SV=1	12.1274	8.88935	8.77939	8.7807	8.83479	8.63735	8.64638	8.71081	8.74752	8.79474	704.613	78.9286	57	575	1	840	93.967	5.21	99	15937.9	High		ENSRNOG00000016596		chaperone-mediated protein complex assembly [GO:0051131]; protein import into mitochondrial outer membrane [GO:0045040]	ATP binding [GO:0005524]	cytosol [GO:0005829]; extracellular exosome [GO:0070062]	Pf00012, Pf06723	0.2756	0.397121	-0.77497	-1.1702
Q2TA68-3	Opa1	Master Protein	Isoform 3 of Dynamin-like 120 kDa protein, mitochondrial OS=Rattus norvegicus GN=Opa1	17.0697	17.1278	17.208	17.0248	17.0626	17.2195	17.2696	17.153	17.3527	17.3688	704.159	67.5025	72	599	72	997	115.489	7.53	57.171	16834.3	High	171116	ENSRNOG00000001717		aging [GO:0007568]; apoptotic process [GO:0006915]; cellular senescence [GO:0090398]; dynamin family protein polymerization involved in mitochondrial fission [GO:0003374]; inner mitochondrial membrane organization [GO:0007007]; intracellular distribution of mitochondria [GO:0048312]; mitochondrial fission [GO:0000266]; mitochondrial fusion [GO:0008053]; mitochondrial genome maintenance [GO:000000…	GTPase activity [GO:0003924]; GTP binding [GO:0005525]; microtubule binding [GO:0008017]	cytosol [GO:0005829]; dendrite [GO:0030425]; extrinsic component of mitochondrial inner membrane [GO:0031314]; integral component of membrane [GO:0016021]; mitochondrial crista [GO:0030061]; mitochondrial intermembrane space [GO:0005758]; mitochondrial outer membrane [GO:0005741]; nucleoplasm [GO:0005654]	Pf00350, Pf01926	0.00970043	0.0455105	0.174149	3.3759	+
F1LUE2	Camk2b	Master Protein	Calcium/calmodulin-dependent protein kinase II, beta, isoform CRA_c OS=Rattus norvegicus GN=Camk2b PE=1 SV=2	18.138	17.9905	18.1709	18.1091	18.1938	17.9897	17.9512	17.9684	17.9142	18.1369	699.204	68.3183	36	1150	3	666	72.782	7.27	535.698	30993.9	High	24245	ENSRNOG00000052080		protein autophosphorylation [GO:0046777]	ATP binding [GO:0005524]; calmodulin binding [GO:0005516]; calmodulin-dependent protein kinase activity [GO:0004683]; protein homodimerization activity [GO:0042803]		Pf00069, Pf07714, Pf08332, Pf12680, Pf13474, Pf14534	0.0394027	0.0976665	-0.128399	-2.45863
A0A0G2JVH4	Immt	Master Protein	MICOS complex subunit Mic60 OS=Rattus norvegicus GN=Immt PE=1 SV=1	17.5796	17.5599	17.6075	17.4793	17.5641	17.6479	17.6997	17.5761	17.7956	17.8192	698.726	66.7526	58	759	58	776	86.176	5.85	230.945	21534.9	High		ENSRNOG00000009097		cristae formation [GO:0042407]; mitochondrial calcium ion homeostasis [GO:0051560]	RNA binding [GO:0003723]	MICOS complex [GO:0061617]; myelin sheath [GO:0043209]	Pf09731, Pf12128	0.0174705	0.0608743	0.149638	2.98486
P10687	Plcb1	Master Protein	1-phosphatidylinositol 4,5-bisphosphate phosphodiesterase beta-1 OS=Rattus norvegicus GN=Plcb1 PE=1 SV=1	16.7092	16.6518	16.7263	16.691	16.6552	16.9447	16.8778	16.989	16.7772	16.8141	698.155	57.7303	65	463	64	1216	138.257	6.18	47.064	13610.6	High	24654	ENSRNOG00000004810		activation of meiosis involved in egg activation [GO:0060466]; cellular response to fluoride [GO:1902618]; cellular response to glyceraldehyde [GO:1905631]; cellular response to ionomycin [GO:1904637]; cellular response to vasopressin [GO:1904117]; cerebral cortex development [GO:0021987]; glutamate receptor signaling pathway [GO:0007215]; inositol trisphosphate metabolic process [GO:0032957]; in…	calcium ion binding [GO:0005509]; phosphatidylinositol phospholipase C activity [GO:0004435]; protein homodimerization activity [GO:0042803]; signal transducer activity [GO:0004871]	cytoplasm [GO:0005737]; cytosol [GO:0005829]; membrane [GO:0016020]; nuclear membrane [GO:0031965]; nuclear speck [GO:0016607]; nucleus [GO:0005634]	Pf00168, Pf00387, Pf00388, Pf08703, Pf09279	0.00172002	0.0226758	0.193846	4.61561	+
G3V874	Epb41l3	Master Protein	Erythrocyte protein band 4.1-like 3, isoform CRA_b OS=Rattus norvegicus GN=Epb41l3 PE=1 SV=1	9.74248	9.66729	9.84784	9.71956	9.78136	9.9263	9.79312	9.9857	9.76388	9.92199	687.706	63.6552	61	593	1	963	107.022	5.24	102.98	14745.5	High	116724	ENSRNOG00000016724		cortical actin cytoskeleton organization [GO:0030866]; cytoskeletal anchoring at plasma membrane [GO:0007016]; regulation of cell growth [GO:0001558]	actin binding [GO:0003779]; structural molecule activity [GO:0005198]	cell-cell junction [GO:0005911]; cytoskeleton [GO:0005856]; paranode region of axon [GO:0033270]; plasma membrane [GO:0005886]	Pf00373, Pf04382, Pf05902, Pf08736, Pf09379, Pf09380	0.0415928	0.100733	0.12649	2.42395
Q63560	Map6	Master Protein	Microtubule-associated protein 6 OS=Rattus norvegicus GN=Map6 PE=1 SV=1	17.2543	17.2681	17.0893	17.2291	17.1322	17.4642	17.4023	17.4026	17.2422	17.3263	686.715	84.7689	73	694	73	952	100.423	9.44	51.75	15764.5	High	29457			dendrite morphogenesis [GO:0048813]; lysosome localization [GO:0032418]; microtubule cytoskeleton organization [GO:0000226]; transport [GO:0006810]	calmodulin binding [GO:0005516]; microtubule binding [GO:0008017]	Golgi apparatus [GO:0005794]; microtubule [GO:0005874]	Pf05217	0.0105764	0.0480521	0.172903	3.31769	+
Q9JMB3	Epb41l3	Master Protein	Erythrocyte protein band 4.1-like 3, isoform CRA_d OS=Rattus norvegicus GN=Epb41l3 PE=1 SV=1	16.8066	16.7	16.8555	16.7684	16.7231	16.9994	16.9037	17.0239	16.8962	16.8854	685.448	55.5656	61	591	1	1105	122.377	5.12	76.426	14637.9	High	116724	ENSRNOG00000016724		actomyosin structure organization [GO:0031032]; cortical actin cytoskeleton organization [GO:0030866]; cytoskeletal anchoring at plasma membrane [GO:0007016]; myelin maintenance [GO:0043217]; neuron projection morphogenesis [GO:0048812]; paranodal junction assembly [GO:0030913]; protein localization to juxtaparanode region of axon [GO:0071205]; protein localization to paranode region of axon [GO:…	actin binding [GO:0003779]; structural constituent of cytoskeleton [GO:0005200]	axolemma [GO:0030673]; cell-cell junction [GO:0005911]; cytoskeleton [GO:0005856]; juxtaparanode region of axon [GO:0044224]; paranode region of axon [GO:0033270]; plasma membrane [GO:0005886]; postsynaptic density [GO:0014069]	Pf00373, Pf04382, Pf05902, Pf08736, Pf09379, Pf09380	0.00283565	0.0283204	0.17099	4.24047	+
P46462	Vcp	Master Protein	Transitional endoplasmic reticulum ATPase OS=Rattus norvegicus GN=Vcp PE=1 SV=3	17.1169	17.0195	17.0731	17.1762	17.1067	17.1325	17.0924	17.2227	17.0937	16.9822	685.372	83.7469	58	577	58	806	89.293	5.26	236.137	17134.5	High	116643	ENSRNOG00000034242		activation of cysteine-type endopeptidase activity involved in apoptotic process [GO:0006919]; aggresome assembly [GO:0070842]; ATP metabolic process [GO:0046034]; autophagosome maturation [GO:0097352]; autophagy [GO:0006914]; cellular response to DNA damage stimulus [GO:0006974]; double-strand break repair [GO:0006302]; endoplasmic reticulum stress-induced pre-emptive quality control [GO:0061857…	ADP binding [GO:0043531]; ATPase activity [GO:0016887]; ATP binding [GO:0005524]; BAT3 complex binding [GO:1904288]; deubiquitinase activator activity [GO:0035800]; identical protein binding [GO:0042802]; K48-linked polyubiquitin binding [GO:0036435]; lipid binding [GO:0008289]; MHC class I protein binding [GO:0042288]; protein complex binding [GO:0032403]; protein domain specific binding [GO:001…	ATPase complex [GO:1904949]; cytosol [GO:0005829]; Derlin-1 retrotranslocation complex [GO:0036513]; endoplasmic reticulum [GO:0005783]; extracellular exosome [GO:0070062]; intracellular membrane-bounded organelle [GO:0043231]; lipid particle [GO:0005811]; myelin sheath [GO:0043209]; nucleoplasm [GO:0005654]; perinuclear region of cytoplasm [GO:0048471]; proteasome complex [GO:0000502]; site of d…	Pf00004, Pf00910, Pf01057, Pf01078, Pf02359, Pf02933, Pf05496, Pf05673, Pf06068, Pf07724, Pf07726, Pf07728, Pf09336, Pf13191, Pf13207, Pf13401	0.896953	0.931518	0.00622253	0.133685
O35303-6	Dnm1l	Master Protein	Isoform 6 of Dynamin-1-like protein OS=Rattus norvegicus GN=Dnm1l	11.2407	11.1762	11.0922	11.3035	11.3229	11.1674	11.2879	11.3057	11.1843	11.0743	685.015	83.4262	60	497	2	718	80.054	7.08	123.783	17452.8	High	114114	ENSRNOG00000001813		cellular response to lipid [GO:0071396]; cellular response to oxygen-glucose deprivation [GO:0090650]; cellular response to thapsigargin [GO:1904579]; dynamin family protein polymerization involved in mitochondrial fission [GO:0003374]; endocytosis [GO:0006897]; heart contraction [GO:0060047]; intracellular distribution of mitochondria [GO:0048312]; membrane fusion [GO:0061025]; mitochondrial fis…	BH2 domain binding [GO:0051433]; clathrin binding [GO:0030276]; GTPase activity [GO:0003924]; GTP binding [GO:0005525]; GTP-dependent protein binding [GO:0030742]; lipid binding [GO:0008289]; microtubule binding [GO:0008017]; protein complex binding [GO:0032403]; protein homodimerization activity [GO:0042803]; Rab GTPase binding [GO:0017137]; ubiquitin protein ligase binding [GO:0031625]	brush border [GO:0005903]; cell junction [GO:0030054]; clathrin-coated pit [GO:0005905]; cytosol [GO:0005829]; endoplasmic reticulum [GO:0005783]; Golgi membrane [GO:0000139]; intracellular membrane-bounded organelle [GO:0043231]; microtubule [GO:0005874]; mitochondrial outer membrane [GO:0005741]; mitochondrion [GO:0005739]; mitochondrion-derived vesicle [GO:0099073]; perinuclear region of cytop…	Pf00350, Pf01031, Pf02212	0.709246	0.800629	-0.0231785	-0.386441
Q9QUH6-5	Syngap1	Master Protein	Isoform 5 of Ras/Rap GTPase-activating protein SynGAP OS=Rattus norvegicus GN=Syngap1	10.3301	10.388	10.4892	10.372	10.4598	10.4364	10.391	10.4455	10.4495	10.4859	683.937	58.1475	62	578	2	1166	127.665	8.56	58.72	14790	High				negative regulation of Ras protein signal transduction [GO:0046580]; regulation of synaptic plasticity [GO:0048167]; signal transduction [GO:0007165]	GTPase activator activity [GO:0005096]; protein kinase binding [GO:0019901]; SH3 domain binding [GO:0017124]	cell junction [GO:0030054]; cytoplasm [GO:0005737]; intrinsic component of the cytoplasmic side of the plasma membrane [GO:0031235]; postsynaptic density [GO:0014069]; synapse [GO:0045202]	Pf00168, Pf00169, Pf00616, Pf02463, Pf12004, Pf12072, Pf15346	0.333831	0.460426	0.0338432	1.02844
Q4QRB4	Tubb3	Master Protein	Tubulin beta-3 chain OS=Rattus norvegicus GN=Tubb3 PE=1 SV=1	16.7582	16.655	16.582	16.8131	16.7745	17.2468	16.7884	16.8334	16.9336	17.0717	682.519	82.4444	30	1545	10	450	50.386	4.93	20152.4	46053.5	High	246118	ENSRNOG00000017209		axon guidance [GO:0007411]; microtubule-based process [GO:0007017]; mitotic cell cycle [GO:0000278]; neuron differentiation [GO:0030182]	GTPase activity [GO:0003924]; GTP binding [GO:0005525]; peptide binding [GO:0042277]; structural constituent of cytoskeleton [GO:0005200]	axon [GO:0030424]; cell periphery [GO:0071944]; cytoplasm [GO:0005737]; dendrite [GO:0030425]; microtubule [GO:0005874]; neuronal cell body [GO:0043025]	Pf00091, Pf03953, Pf10644	0.0249875	0.073012	0.258226	2.75185
F1LSM5	Nckap1	Master Protein	Nck-associated protein 1 OS=Rattus norvegicus GN=Nckap1 PE=1 SV=3	9.55036	9.68018	9.62954	9.62954	9.65928	9.69366	9.68141	9.80639	9.66213	9.66551	677.03	52.4245	53	606	1	1093	124.538	6.64	55.734	16753.3	High		ENSRNOG00000007518		positive regulation of Arp2/3 complex-mediated actin nucleation [GO:2000601]; positive regulation of lamellipodium assembly [GO:0010592]; Rac protein signal transduction [GO:0016601]	protein complex binding [GO:0032403]; Rac GTPase binding [GO:0048365]	extracellular exosome [GO:0070062]; focal adhesion [GO:0005925]; SCAR complex [GO:0031209]	Pf09735	0.0712926	0.148202	0.0720413	2.0784
P19491-2	Gria2	Master Protein	Isoform Flip of Glutamate receptor 2 OS=Rattus norvegicus GN=Gria2	11.7946	11.5984	11.7842	11.7401	11.7524	11.7722	11.6725	11.7954	11.8177	12.0544	672.086	59.1166	52	662	1	883	98.682	7.58	130.113	19293.9	High				chemical synaptic transmission [GO:0007268]; establishment of protein localization [GO:0045184]; ionotropic glutamate receptor signaling pathway [GO:0035235]; positive regulation of synaptic transmission [GO:0050806]; protein tetramerization [GO:0051262]; receptor internalization [GO:0031623]; regulation of molecular function [GO:0065009]; regulation of receptor recycling [GO:0001919]; regulation…	AMPA glutamate receptor activity [GO:0004971]; cytoskeletal protein binding [GO:0008092]; extracellular-glutamate-gated ion channel activity [GO:0005234]; identical protein binding [GO:0042802]; ionotropic glutamate receptor activity [GO:0004970]; kainate selective glutamate receptor activity [GO:0015277]; PDZ domain binding [GO:0030165]; protein kinase binding [GO:0019901]; receptor activity [GO…	AMPA glutamate receptor complex [GO:0032281]; asymmetric synapse [GO:0032279]; cell junction [GO:0030054]; cell surface [GO:0009986]; dendrite [GO:0030425]; dendrite cytoplasm [GO:0032839]; dendritic shaft [GO:0043198]; dendritic spine [GO:0043197]; endoplasmic reticulum membrane [GO:0005789]; growth cone [GO:0030426]; integral component of plasma membrane [GO:0005887]; ionotropic glutamate recep…	Pf00060, Pf00497, Pf01094, Pf10613, Pf13458	0.255684	0.374994	0.0884951	1.22425
M0RAP5	Sbf1	Master Protein	Protein Sbf1 OS=Rattus norvegicus GN=Sbf1 PE=1 SV=1	16.5235	16.4053	16.51	16.5079	16.4943	16.4882	16.4906	16.4575	16.5347	16.5656	669.922	52.0338	80	469	74	1893	211.274	7.27	11.182	13231.6	High	300147	ENSRNOG00000008392		spermatogenesis [GO:0007283]	phosphatase regulator activity [GO:0019208]; Rab guanyl-nucleotide exchange factor activity [GO:0017112]		Pf00169, Pf02141, Pf03455, Pf03456, Pf06602, Pf08616, Pf12335, Pf14593, Pf15413	0.521622	0.643305	0.0191353	0.670168
P15999	Atp5a1	Master Protein	ATP synthase subunit alpha, mitochondrial OS=Rattus norvegicus GN=Atp5a1 PE=1 SV=2	18.5811	18.6004	18.6232	18.5026	18.6041	18.5762	18.6552	18.5345	18.7345	18.7664	663.867	74.3219	45	1665	18	553	59.717	9.19	881.97	53362.1	High	65262			ATP metabolic process [GO:0046034]; ATP synthesis coupled proton transport [GO:0015986]	ADP binding [GO:0043531]; ATPase activity [GO:0016887]; ATP binding [GO:0005524]; proton-transporting ATP synthase activity, rotational mechanism [GO:0046933]	membrane raft [GO:0045121]; mitochondrial inner membrane [GO:0005743]; mitochondrial proton-transporting ATP synthase complex [GO:0005753]; mitochondrial proton-transporting ATP synthase complex, catalytic core F(1) [GO:0000275]; mitochondrion [GO:0005739]; plasma membrane [GO:0005886]; proton-transporting ATP synthase complex, catalytic core F(1) [GO:0045261]	Pf00006, Pf00306, Pf02663, Pf02874, Pf05943	0.185856	0.296165	0.0711056	1.44723
G3V914	Gria2	Master Protein	Glutamate receptor 2 OS=Rattus norvegicus GN=Gria2 PE=4 SV=2	17.4409	17.4811	17.7357	17.439	17.636	17.4936	17.3786	17.4154	17.4134	17.5754	663.315	58.5504	52	657	1	883	98.781	7.75	130.113	19075.8	High		ENSRNOG00000054204			extracellular-glutamate-gated ion channel activity [GO:0005234]; ionotropic glutamate receptor activity [GO:0004970]	cell junction [GO:0030054]; integral component of membrane [GO:0016021]; postsynaptic membrane [GO:0045211]	Pf00060, Pf00497, Pf01094, Pf10613, Pf13458	0.224013	0.339572	-0.0912655	-1.31793
Q62950	Crmp1	Master Protein	Dihydropyrimidinase-related protein 1 OS=Rattus norvegicus GN=Crmp1 PE=1 SV=1	17.0895	17.0845	17.0161	17.111	17.1282	17.1485	16.9645	17.1014	16.9594	16.9403	660.425	76.5734	32	669	28	572	62.157	7.12	285.512	24472.7	High	25415	ENSRNOG00000004781		axon guidance [GO:0007411]; microtubule cytoskeleton organization [GO:0000226]; negative regulation of actin filament binding [GO:1904530]; negative regulation of neuron projection development [GO:0010977]; neuron development [GO:0048666]	filamin binding [GO:0031005]; hydrolase activity, acting on carbon-nitrogen (but not peptide) bonds [GO:0016810]	cytosol [GO:0005829]; microtubule organizing center [GO:0005815]; midbody [GO:0030496]; spindle [GO:0005819]	Pf01979, Pf07969, Pf13147, Pf13594	0.213423	0.329268	-0.0630543	-1.35177
F1LX07	Slc25a12	Master Protein	Protein Slc25a12 OS=Rattus norvegicus GN=Slc25a12 PE=1 SV=3	16.8624	16.8812	16.9009	16.8149	16.9278	16.9853	17.0924	16.9201	17.1652	17.1977	657.831	68.2443	36	466	31	655	71.871	8.12	182.298	18814.5	High		ENSRNOG00000022922		aspartate transport [GO:0015810]; L-glutamate transmembrane transport [GO:0089711]; malate-aspartate shuttle [GO:0043490]; response to calcium ion [GO:0051592]	calcium ion binding [GO:0005509]; L-aspartate transmembrane transporter activity [GO:0015183]; L-glutamate transmembrane transporter activity [GO:0005313]	integral component of membrane [GO:0016021]; mitochondrial inner membrane [GO:0005743]; myelin sheath [GO:0043209]	Pf00153, Pf13499	0.00835786	0.0431719	0.19471	3.47688	+
Q68FR8	Tuba3a; Tuba3b	Master Protein	Tubulin alpha-3 chain OS=Rattus norvegicus GN=Tuba3a PE=2 SV=1	8.87498	9.2097	8.74282	8.93958	8.18834	9.88829	9.32441	9.23769	9.74164	9.63517	656.732	67.5556	26	1806	1	450	49.928	5.1	4215.97	61202	High	500363;500319	ENSRNOG00000032967;ENSRNOG00000031707		microtubule-based process [GO:0007017]	GTPase activity [GO:0003924]; GTP binding [GO:0005525]; structural constituent of cytoskeleton [GO:0005200]	cytoplasm [GO:0005737]; microtubule [GO:0005874]	Pf00091, Pf03953	0.00603535	0.0396054	0.774355	3.70084	+
A0A0G2JT63	Cyfip2	Master Protein	Protein Cyfip2 OS=Rattus norvegicus GN=Cyfip2 PE=1 SV=1	16.3448	16.4163	16.3565	16.4083	16.3599	16.2814	16.3421	16.2903	16.3349	16.272	655.523	66.908	61	606	41	967	111.955	7.43	72.935	16045.6	High		ENSRNOG00000006557		activation of cysteine-type endopeptidase activity [GO:0097202]; apoptotic process [GO:0006915]; dendrite extension [GO:0097484]; positive regulation of neurotrophin TRK receptor signaling pathway [GO:0051388]; single organismal cell-cell adhesion [GO:0016337]		extracellular exosome [GO:0070062]; membrane [GO:0016020]; perinuclear region of cytoplasm [GO:0048471]; synapse [GO:0045202]	Pf05994	0.0073584	0.041882	-0.0730415	-3.56393	+
P97536	Cand1	Master Protein	Cullin-associated NEDD8-dissociated protein 1 OS=Rattus norvegicus GN=Cand1 PE=1 SV=1	17.1986	17.1125	17.1088	17.2096	17.1499	17.212	17.1503	17.2433	17.1236	17.0592	653.001	62.2764	66	524	62	1230	136.275	5.78	41.17	13981.4	High	117152	ENSRNOG00000007834		cell differentiation [GO:0030154]; negative regulation of catalytic activity [GO:0043086]; positive regulation of RNA polymerase II transcriptional preinitiation complex assembly [GO:0045899]; positive regulation of transcription, DNA-templated [GO:0045893]; protein ubiquitination [GO:0016567]; SCF complex assembly [GO:0010265]; transcription, DNA-templated [GO:0006351]	TBP-class protein binding [GO:0017025]	cullin-RING ubiquitin ligase complex [GO:0031461]; cytoplasm [GO:0005737]; cytosol [GO:0005829]; extracellular exosome [GO:0070062]; Golgi apparatus [GO:0005794]; membrane [GO:0016020]; nucleoplasm [GO:0005654]; nucleus [GO:0005634]; ubiquitin ligase complex [GO:0000151]	Pf08623, Pf12755, Pf13513	0.963868	0.976421	0.00181122	0.0467372
Q64542-2	Atp2b4	Master Protein	Isoform XA of Plasma membrane calcium-transporting ATPase 4 OS=Rattus norvegicus GN=Atp2b4	16.1962	16.4563	16.2689	16.1483	16.3214	16.4045	16.7954	16.5136	16.4339	16.2583	650.493	50.2139	60	725	37	1169	128.709	6.84	78.733	20795.7	High	29600	ENSRNOG00000003031		calcium ion export [GO:1901660]; calcium ion transmembrane transport [GO:0070588]; calcium ion transport [GO:0006816]; cellular calcium ion homeostasis [GO:0006874]; cellular response to epinephrine stimulus [GO:0071872]; flagellated sperm motility [GO:0030317]; hippocampus development [GO:0021766]; negative regulation of adrenergic receptor signaling pathway involved in heart process [GO:1901205…	ATP binding [GO:0005524]; calcium-transporting ATPase activity [GO:0005388]; calmodulin binding [GO:0005516]; metal ion binding [GO:0046872]; nitric-oxide synthase binding [GO:0050998]; nitric-oxide synthase inhibitor activity [GO:0036487]; PDZ domain binding [GO:0030165]; protein kinase binding [GO:0019901]; protein phosphatase 2B binding [GO:0030346]	basolateral plasma membrane [GO:0016323]; integral component of plasma membrane [GO:0005887]; intracellular membrane-bounded organelle [GO:0043231]; neuron projection [GO:0043005]; sperm principal piece [GO:0097228]; T-tubule [GO:0030315]; Z disc [GO:0030018]	Pf00122, Pf00689, Pf00690, Pf00702, Pf08282, Pf12424, Pf12710, Pf13246	0.0859139	0.167186	0.202933	1.95807
P05065	Aldoa	Master Protein	Fructose-bisphosphate aldolase A OS=Rattus norvegicus GN=Aldoa PE=1 SV=2	17.8512	17.8514	17.7872	17.8152	17.9456	17.9722	17.916	17.9663	17.8784	17.8904	646.276	91.4835	35	1032	12	364	39.327	8.09	9999	32342.6	High	24189	ENSRNOG00000052802		glycolytic process [GO:0006096]; protein homotetramerization [GO:0051289]; response to estrogen [GO:0043627]; response to heat [GO:0009408]; response to hypoxia [GO:0001666]; response to lipopolysaccharide [GO:0032496]; response to nicotine [GO:0035094]	fructose-bisphosphate aldolase activity [GO:0004332]	cytoplasm [GO:0005737]; I band [GO:0031674]; M band [GO:0031430]; mitochondrion [GO:0005739]; nuclear heterochromatin [GO:0005720]	Pf00274	0.0534064	0.119821	0.0745419	2.26378
P10860	Glud1	Master Protein	Glutamate dehydrogenase 1, mitochondrial OS=Rattus norvegicus GN=Glud1 PE=1 SV=2	17.7528	17.7608	17.7518	17.7111	17.9696	17.6007	17.7478	17.6533	17.8872	17.7223	640.615	72.043	39	818	39	558	61.377	8	561.341	23498.8	High	24399	ENSRNOG00000057367		cerebellum development [GO:0021549]; glutamate catabolic process [GO:0006538]; glutamine metabolic process [GO:0006541]; long-term memory [GO:0007616]; positive regulation of insulin secretion [GO:0032024]; response to aluminum ion [GO:0010044]; tricarboxylic acid metabolic process [GO:0072350]	ATP binding [GO:0005524]; enzyme binding [GO:0019899]; glutamate dehydrogenase (NAD+) activity [GO:0004352]; glutamate dehydrogenase [NAD(P)+] activity [GO:0004353]; GTP binding [GO:0005525]	mitochondrial inner membrane [GO:0005743]; mitochondrial matrix [GO:0005759]; mitochondrion [GO:0005739]	Pf00208, Pf02812	0.346382	0.47135	-0.0669613	-1.00046
P11275	Camk2a	Master Protein	Calcium/calmodulin-dependent protein kinase type II subunit alpha OS=Rattus norvegicus GN=Camk2a PE=1 SV=1	17.739	17.6247	17.8127	17.6788	17.8066	17.6319	17.5586	17.6025	17.5391	17.7096	639.106	80.7531	36	1521	23	478	54.081	7.08	2681.7	46214.1	High	25400			calcium ion transport [GO:0006816]; calmodulin dependent kinase signaling pathway [GO:0099004]; cell differentiation [GO:0030154]; G1/S transition of mitotic cell cycle [GO:0000082]; intracellular signal transduction [GO:0035556]; ionotropic glutamate receptor signaling pathway [GO:0035235]; nervous system development [GO:0007399]; NMDA selective glutamate receptor signaling pathway [GO:0098989];…	ATP binding [GO:0005524]; calmodulin binding [GO:0005516]; calmodulin-dependent protein kinase activity [GO:0004683]; glutamate receptor binding [GO:0035254]; GTPase activating protein binding [GO:0032794]; metal ion binding [GO:0046872]; protein serine/threonine kinase activity [GO:0004674]	axon [GO:0030424]; cell junction [GO:0030054]; dendrite [GO:0030425]; dendrite cytoplasm [GO:0032839]; glutamatergic postsynaptic density [GO:0099573]; mitochondrion [GO:0005739]; neuronal cell body [GO:0043025]; nucleus [GO:0005634]; postsynaptic cytosol [GO:0099524]; postsynaptic density [GO:0014069]; postsynaptic specialization membrane [GO:0099634]; presynaptic membrane [GO:0042734]	Pf00069, Pf07714, Pf08332, Pf13474, Pf14534	0.0303152	0.082617	-0.12401	-2.62708
A0A0G2K472	Cyfip1	Master Protein	Protein Cyfip1 OS=Rattus norvegicus GN=Cyfip1 PE=1 SV=1	8.67101	8.72724	8.73437	8.75922	8.8558	8.58195	8.74618	8.77083	8.65069	8.56224	638.835	57.1543	67	577	1	1251	144.84	6.95	30.153	15395.5	High	308666	ENSRNOG00000011945		cellular response to insulin stimulus [GO:0032869]; negative regulation of synaptic vesicle recycling [GO:1903422]; positive regulation of axon extension [GO:0045773]; positive regulation of axonogenesis [GO:0050772]; positive regulation of dendrite development [GO:1900006]; positive regulation of ruffle assembly [GO:1900029]; response to electrical stimulus [GO:0051602]	RNA 7-methylguanosine cap binding [GO:0000340]	axonal growth cone [GO:0044295]; central region of growth cone [GO:0090724]; cytoplasm [GO:0005737]; dendritic growth cone [GO:0044294]; dendritic spine [GO:0043197]; excitatory synapse [GO:0060076]; filopodium tip [GO:0032433]; neuronal cell body [GO:0043025]; peripheral region of growth cone [GO:0090725]; terminal bouton [GO:0043195]	Pf05994, Pf07159	0.131084	0.229133	-0.0871496	-1.68194
Q5U300	Uba1	Master Protein	Ubiquitin-like modifier-activating enzyme 1 OS=Rattus norvegicus GN=Uba1 PE=1 SV=1	16.7047	16.5716	16.5742	16.6879	16.7203	16.7556	16.5534	16.7596	16.5757	16.571	638.513	62.0983	49	425	49	1058	117.713	5.57	33.236	15342.6	High	314432	ENSRNOG00000019164		cellular response to DNA damage stimulus [GO:0006974]; ubiquitin-dependent protein catabolic process [GO:0006511]	ATP binding [GO:0005524]; RNA binding [GO:0003723]; ubiquitin activating enzyme activity [GO:0004839]	cytoplasm [GO:0005737]; cytosol [GO:0005829]; desmosome [GO:0030057]; endosome membrane [GO:0010008]; extracellular exosome [GO:0070062]; heterochromatin [GO:0000792]; lysosomal membrane [GO:0005765]; mitochondrion [GO:0005739]; nucleoplasm [GO:0005654]; nucleus [GO:0005634]; rough endoplasmic reticulum membrane [GO:0030867]	Pf00899, Pf02134, Pf09358, Pf10585	0.883134	0.923443	-0.00866852	-0.151759
Q62717	Cadps	Master Protein	Calcium-dependent secretion activator 1 OS=Rattus norvegicus GN=Cadps PE=1 SV=1	17.0407	16.8543	16.9026	17.0589	16.9787	17.1062	16.9769	17.1656	16.9201	16.9691	635.424	51.9007	63	478	5	1289	146.173	5.82	29.679	12128.1	High	26989			dense core granule exocytosis [GO:1990504]; positive regulation of calcium ion-dependent exocytosis [GO:0045956]; positive regulation of exocytosis [GO:0045921]; protein transport [GO:0015031]; regulated exocytosis [GO:0045055]; synaptic vesicle exocytosis [GO:0016079]	calcium ion binding [GO:0005509]; phosphatidylinositol-4,5-bisphosphate binding [GO:0005546]	cell junction [GO:0030054]; cytoplasmic vesicle membrane [GO:0030659]; dense core granule [GO:0031045]; presynapse [GO:0098793]	Pf00169, Pf06292	0.347646	0.472556	0.0605457	0.997691
Q5XIM9	Cct2	Master Protein	T-complex protein 1 subunit beta OS=Rattus norvegicus GN=Cct2 PE=1 SV=3	16.5846	16.5758	16.6039	16.6323	16.5702	16.5695	16.5739	16.6702	16.6585	16.5624	631.696	80.9346	43	461	43	535	57.422	6.46	237.989	17969.8	High	299809	ENSRNOG00000021317		'de novo' protein folding [GO:0006458]; binding of sperm to zona pellucida [GO:0007339]; chaperone-mediated protein complex assembly [GO:0051131]; chaperone-mediated protein folding [GO:0061077]; chaperone mediated protein folding independent of cofactor [GO:0051086]; positive regulation of establishment of protein localization to telomere [GO:1904851]; positive regulation of protein localization…	ATP binding [GO:0005524]; protein binding involved in protein folding [GO:0044183]; ubiquitin protein ligase binding [GO:0031625]; unfolded protein binding [GO:0051082]	cell body [GO:0044297]; chaperonin-containing T-complex [GO:0005832]; extracellular exosome [GO:0070062]; extracellular matrix [GO:0031012]; microtubule [GO:0005874]; myelin sheath [GO:0043209]; zona pellucida receptor complex [GO:0002199]	Pf00118	0.6187	0.728536	0.0135422	0.517662
G3V8V3	Pygm	Master Protein	Alpha-1,4 glucan phosphorylase OS=Rattus norvegicus GN=Pygm PE=1 SV=1	16.2998	15.9883	16.2176	16.4768	16.107	16.652	16.3682	16.5198	16.4867	16.2362	631.687	72.4466	65	599	44	842	97.227	7.11	99	14913.4	High	24701	ENSRNOG00000021090		glycogen catabolic process [GO:0005980]	glycogen phosphorylase activity [GO:0008184]; pyridoxal phosphate binding [GO:0030170]	extracellular exosome [GO:0070062]	Pf00343	0.0636937	0.137078	0.234685	2.15082
D3ZKP9	Cacna2d1	Master Protein	Voltage-dependent calcium channel subunit alpha-2/delta-1 OS=Rattus norvegicus GN=Cacna2d1 PE=1 SV=3	16.7641	16.7932	16.9656	16.8336	16.8767	16.9794	16.9245	16.8493	16.8495	16.9206	619.695	56.2271	53	457	52	1092	123.622	5.31	36.477	13192.5	High		ENSRNOG00000033531		cardiac muscle cell action potential involved in contraction [GO:0086002]; regulation of calcium ion transport [GO:0051924]; regulation of heart rate by cardiac conduction [GO:0086091]; regulation of ventricular cardiac muscle cell membrane repolarization [GO:0060307]	voltage-gated calcium channel activity involved in bundle of His cell action potential [GO:0086057]	extracellular exosome [GO:0070062]; L-type voltage-gated calcium channel complex [GO:1990454]; sarcoplasmic reticulum [GO:0016529]	Pf00092, Pf02743, Pf08399, Pf08473, Pf13519, Pf13768	0.215486	0.331372	0.05802	1.34507
P06761	Hspa5	Master Protein	78 kDa glucose-regulated protein OS=Rattus norvegicus GN=Hspa5 PE=1 SV=1	18.0395	17.8747	17.7503	17.7906	17.82	17.4813	17.6875	17.67	17.3727	17.5727	616.116	66.3609	47	827	44	654	72.302	5.16	343.021	21537	High	25617	ENSRNOG00000018294		activation of signaling protein activity involved in unfolded protein response [GO:0006987]; cellular response to antibiotic [GO:0071236]; cellular response to calcium ion [GO:0071277]; cellular response to cAMP [GO:0071320]; cellular response to drug [GO:0035690]; cellular response to glucose starvation [GO:0042149]; cellular response to interleukin-4 [GO:0071353]; cellular response to manganese…	ATPase activity [GO:0016887]; ATP binding [GO:0005524]; cadherin binding [GO:0045296]; glycoprotein binding [GO:0001948]; misfolded protein binding [GO:0051787]; protein domain specific binding [GO:0019904]; ribosome binding [GO:0043022]; ubiquitin protein ligase binding [GO:0031625]; unfolded protein binding [GO:0051082]	cell surface [GO:0009986]; COP9 signalosome [GO:0008180]; cytoplasm [GO:0005737]; endoplasmic reticulum [GO:0005783]; endoplasmic reticulum chaperone complex [GO:0034663]; endoplasmic reticulum-Golgi intermediate compartment [GO:0005793]; endoplasmic reticulum lumen [GO:0005788]; extracellular exosome [GO:0070062]; extracellular matrix [GO:0031012]; focal adhesion [GO:0005925]; integral component…	Pf00012, Pf01968, Pf06723	0.00493834	0.0367725	-0.298164	-3.84126	+
A0A0G2K0F3	Epb41l1	Master Protein	Band 4.1-like protein 1 OS=Rattus norvegicus GN=Epb41l1 PE=1 SV=1	17.07	17.0241	17.1137	17.0899	16.9591	17.1593	17.136	17.1258	17.1012	16.9973	607.139	37.5242	60	582	54	1551	170.964	5.34	15.636	15011.8	High	59317	ENSRNOG00000057817		cortical actin cytoskeleton organization [GO:0030866]	actin binding [GO:0003779]; structural molecule activity [GO:0005198]	cytoskeleton [GO:0005856]	Pf00373, Pf04382, Pf05902, Pf08736, Pf09379, Pf09380	0.218252	0.333901	0.0525448	1.33617
P35571	Gpd2	Master Protein	Glycerol-3-phosphate dehydrogenase, mitochondrial OS=Rattus norvegicus GN=Gpd2 PE=1 SV=1	16.615	16.7098	16.6692	16.4512	16.7562	16.612	16.659	16.5748	16.7626	16.7859	604.913	81.9807	52	438	52	727	80.921	6.62	90.03	12771.6	High	25062			glycerol-3-phosphate metabolic process [GO:0006072]; glycerol catabolic process [GO:0019563]; NADH metabolic process [GO:0006734]	calcium ion binding [GO:0005509]; glycerol-3-phosphate dehydrogenase [NAD+] activity [GO:0004367]; sn-glycerol-3-phosphate:ubiquinone-8 oxidoreductase activity [GO:0052591]	glycerol-3-phosphate dehydrogenase complex [GO:0009331]; mitochondrion [GO:0005739]	Pf00890, Pf01266, Pf03486, Pf07992, Pf12831, Pf13405, Pf13499	0.580263	0.696587	0.0385868	0.576296
F8WFW5	Pde2a	Master Protein	cGMP-dependent 3',5'-cyclic phosphodiesterase OS=Rattus norvegicus GN=Pde2a PE=1 SV=1	16.6826	16.6612	16.7096	16.5857	16.753	16.8691	16.8347	16.8257	16.8555	16.7555	604.109	68.6631	48	478	48	935	105.167	5.48	37.566	16131.7	High	81743	ENSRNOG00000019560		cAMP catabolic process [GO:0006198]; cAMP-mediated signaling [GO:0019933]; cellular response to cGMP [GO:0071321]; cellular response to drug [GO:0035690]; cellular response to macrophage colony-stimulating factor stimulus [GO:0036006]; cellular response to transforming growth factor beta stimulus [GO:0071560]; cGMP catabolic process [GO:0046069]; cGMP-mediated signaling [GO:0019934]; negative reg…	cAMP binding [GO:0030552]; cGMP binding [GO:0030553]; cGMP-stimulated cyclic-nucleotide phosphodiesterase activity [GO:0004118]; drug binding [GO:0008144]; metal ion binding [GO:0046872]; protein homodimerization activity [GO:0042803]; TPR domain binding [GO:0030911]	cytosol [GO:0005829]; nucleus [GO:0005634]; perinuclear region of cytoplasm [GO:0048471]; plasma membrane [GO:0005886]	Pf00233, Pf01590, Pf13185, Pf13492	0.00230698	0.0254409	0.149653	4.39341	+
Q6T487	Actn1	Master Protein	Alpha-actinin-1 OS=Rattus norvegicus GN=Actn1 PE=1 SV=1	16.6046	16.5679	16.7214	16.7976	16.6191	16.6337	16.8359	16.7277	16.8257	16.768	597.287	69.0372	60	518	32	914	105.405	5.39	45.416	14271.9	High	81634	ENSRNOG00000056756		actin crosslink formation [GO:0051764]; actin filament bundle assembly [GO:0051017]; actin filament network formation [GO:0051639]; focal adhesion assembly [GO:0048041]; negative regulation of cellular component movement [GO:0051271]; platelet formation [GO:0030220]; sarcomere organization [GO:0045214]; skeletal muscle fiber development [GO:0048741]	actin filament binding [GO:0051015]; alpha-actinin binding [GO:0051393]; calcium ion binding [GO:0005509]; double-stranded RNA binding [GO:0003725]; integrin binding [GO:0005178]; ion channel binding [GO:0044325]; ligand-dependent nuclear receptor transcription coactivator activity [GO:0030374]; protein homodimerization activity [GO:0042803]; vinculin binding [GO:0017166]	actin filament [GO:0005884]; bicellular tight junction [GO:0005923]; brush border [GO:0005903]; cell leading edge [GO:0031252]; dense body [GO:0097433]; extracellular exosome [GO:0070062]; fascia adherens [GO:0005916]; focal adhesion [GO:0005925]; inner dense plaque of desmosome [GO:0090637]; lamellipodium [GO:0030027]; lateral plasma membrane [GO:0016328]; outer dense plaque of desmosome [GO:009…	Pf00036, Pf00307, Pf00435, Pf08726, Pf11971, Pf13405, Pf13833	0.12532	0.221392	0.0960724	1.71166
A0A0G2JU11	Rapgef2	Master Protein	Rap guanine nucleotide exchange factor 2 OS=Rattus norvegicus GN=Rapgef2 PE=1 SV=1	16.4652	16.5151	16.4026	16.4656	16.5351	16.3931	16.3994	16.3798	16.4699	16.3675	596.893	54.0736	66	406	58	1657	185.442	6.64	12.07	11888.5	High	310533	ENSRNOG00000021581		adenylate cyclase-activating adrenergic receptor signaling pathway [GO:0071880]; cAMP-mediated signaling [GO:0019933]; cellular response to cAMP [GO:0071320]; cellular response to cGMP [GO:0071321]; establishment of endothelial intestinal barrier [GO:0090557]; microvillus assembly [GO:0030033]; negative regulation of cell proliferation [GO:0008285]; negative regulation of dendrite morphogenesis […	beta-1 adrenergic receptor binding [GO:0031697]; cAMP binding [GO:0030552]; GTPase activator activity [GO:0005096]; PDZ domain binding [GO:0030165]; phosphatidic acid binding [GO:0070300]; Rap guanyl-nucleotide exchange factor activity [GO:0017034]; WW domain binding [GO:0050699]	apical plasma membrane [GO:0016324]; bicellular tight junction [GO:0005923]; cytosol [GO:0005829]; endocytic vesicle [GO:0030139]; late endosome [GO:0005770]; perinuclear region of cytoplasm [GO:0048471]	Pf00027, Pf00595, Pf00617, Pf00618, Pf00788, Pf13180	0.0334066	0.0877829	-0.074789	-2.56461
F1LNI8	Camk2b	Master Protein	Calcium/calmodulin-dependent protein kinase type II subunit beta OS=Rattus norvegicus GN=Camk2b PE=1 SV=1	9.42773	9.25762	9.49885	9.30492	9.44894	9.15583	9.46903	9.42543	9.17418	9.30104	595.892	70.6282	34	1042	1	589	64.994	7.37	532.67	25562.9	High	24245	ENSRNOG00000052080			ATP binding [GO:0005524]; calmodulin binding [GO:0005516]; calmodulin-dependent protein kinase activity [GO:0004683]		Pf00069, Pf07714, Pf08332, Pf12680, Pf13474, Pf14534	0.32211	0.446882	-0.082513	-1.05531
F1LNT1	Itpr1	Master Protein	Inositol 1,4,5-trisphosphate receptor type 1 OS=Rattus norvegicus GN=Itpr1 PE=1 SV=3	16.3849	16.3825	16.555	16.1765	16.5585	16.306	16.3142	16.3572	16.1335	16.2697	595.329	37.1078	92	353	78	2773	315.567	6.1	3.642	7922.31	High		ENSRNOG00000007104		endoplasmic reticulum calcium ion homeostasis [GO:0032469]; epithelial fluid transport [GO:0042045]; intrinsic apoptotic signaling pathway in response to endoplasmic reticulum stress [GO:0070059]; negative regulation of calcium-mediated signaling [GO:0050849]; post-embryonic development [GO:0009791]; response to hypoxia [GO:0001666]; voluntary musculoskeletal movement [GO:0050882]	calcium channel inhibitor activity [GO:0019855]; inositol 1,4,5-trisphosphate-sensitive calcium-release channel activity [GO:0005220]; phosphatidylinositol binding [GO:0035091]	calcineurin complex [GO:0005955]; endoplasmic reticulum membrane [GO:0005789]; integral component of membrane [GO:0016021]; nuclear inner membrane [GO:0005637]; nucleolus [GO:0005730]; platelet dense granule membrane [GO:0031088]; platelet dense tubular network [GO:0031094]; postsynaptic density [GO:0014069]; protein complex [GO:0043234]; sarcoplasmic reticulum [GO:0016529]	Pf00520, Pf01365, Pf02815, Pf08454, Pf08709	0.129424	0.227272	-0.135386	-1.69037
P97685	Nfasc	Master Protein	Neurofascin OS=Rattus norvegicus GN=Nfasc PE=1 SV=2	12.2571	12.2957	12.4289	12.3174	12.2768	12.5083	12.4909	12.4902	12.5838	12.5576	591.66	45.8065	54	510	4	1240	137.918	6.13	30.05	14897.4	High	116690	ENSRNOG00000030515		axon guidance [GO:0007411]; clustering of voltage-gated sodium channels [GO:0045162]; myelination [GO:0042552]; paranodal junction assembly [GO:0030913]; peripheral nervous system development [GO:0007422]; protein localization to juxtaparanode region of axon [GO:0071205]; protein localization to paranode region of axon [GO:0002175]; protein targeting to plasma membrane [GO:0072661]; synapse organ…	protein binding involved in heterotypic cell-cell adhesion [GO:0086080]; protein domain specific binding [GO:0019904]	axon [GO:0030424]; axon initial segment [GO:0043194]; dendrite [GO:0030425]; extracellular exosome [GO:0070062]; focal adhesion [GO:0005925]; integral component of membrane [GO:0016021]; intracellular [GO:0005622]; myelin sheath [GO:0043209]; node of Ranvier [GO:0033268]; paranodal junction [GO:0033010]; paranode region of axon [GO:0033270]; plasma membrane [GO:0005886]; Schwann cell microvillus …	Pf00041, Pf00047, Pf07679, Pf07686, Pf13882, Pf13895, Pf13927	0.000350971	0.0129474	0.210999	5.92687	+
F1LLX6	Cadps	Master Protein	Calcium-dependent secretion activator 1 OS=Rattus norvegicus GN=Cadps PE=1 SV=2	11.6325	11.4315	11.501	11.6668	11.7207	11.7595	11.577	11.8168	11.5684	11.6058	590.956	54.1812	59	443	1	1148	129.602	5.92	36.649	12009.8	High		ENSRNOG00000008570		catecholamine secretion [GO:0050432]; presynaptic dense core vesicle exocytosis [GO:0099525]; synaptic vesicle priming [GO:0016082]; vesicle organization [GO:0016050]	protein kinase binding [GO:0019901]	cytoplasmic vesicle [GO:0031410]; presynapse [GO:0098793]	Pf00169, Pf06292	0.342462	0.467878	0.0749678	1.00912
D3ZV52	Itsn1	Master Protein	Intersectin 1 OS=Rattus norvegicus GN=Itsn1 PE=1 SV=3	16.4757	16.5613	16.42	16.4998	16.4853	16.4206	16.4372	16.3801	16.5022	16.4476	590.136	48.9784	75	395	15	1713	194.076	7.84	15.173	9281.97	High	29491	ENSRNOG00000002001		negative regulation of neuron apoptotic process [GO:0043524]; positive regulation of protein kinase B signaling [GO:0051897]; regulation of Rho protein signal transduction [GO:0035023]; small GTPase mediated signal transduction [GO:0007264]	calcium ion binding [GO:0005509]; kinase activator activity [GO:0019209]; proline-rich region binding [GO:0070064]; protein complex scaffold activity [GO:0032947]; Rho guanyl-nucleotide exchange factor activity [GO:0005089]	clathrin-coated pit [GO:0005905]; endocytic vesicle [GO:0030139]; lamellipodium [GO:0030027]; plasma membrane [GO:0005886]	Pf00018, Pf00168, Pf00169, Pf00621, Pf02050, Pf02463, Pf02841, Pf03938, Pf04111, Pf04156, Pf04502, Pf05667, Pf06818, Pf07111, Pf07653, Pf07888, Pf09304, Pf09726, Pf09731, Pf09756, Pf10186, Pf11559, Pf11600, Pf12128, Pf12763, Pf13868, Pf14523, Pf14604, Pf14915, Pf14943, Pf15346, Pf15619	0.129547	0.22739	-0.0508984	-1.68975
P07335	Ckb	Master Protein	Creatine kinase B-type OS=Rattus norvegicus GN=Ckb PE=1 SV=2	17.5431	17.403	17.5503	17.595	17.5812	17.6951	17.4762	17.6338	17.4656	17.3905	589.653	89.2388	27	852	25	381	42.698	5.67	3323.6	27542.5	High	24264	ENSRNOG00000010872		brain development [GO:0007420]; cellular chloride ion homeostasis [GO:0030644]; cerebellum development [GO:0021549]; substantia nigra development [GO:0021762]	ATP binding [GO:0005524]; creatine kinase activity [GO:0004111]; ubiquitin protein ligase binding [GO:0031625]	cytosol [GO:0005829]; dendrite [GO:0030425]; extracellular exosome [GO:0070062]; mitochondrion [GO:0005739]; myelin sheath [GO:0043209]; neuronal cell body [GO:0043025]; nucleus [GO:0005634]	Pf00217, Pf02807	0.973663	0.985103	-0.00225906	-0.0340605
Q99JD4	Clasp2	Master Protein	CLIP-associating protein 2 OS=Rattus norvegicus GN=Clasp2 PE=1 SV=1	9.14949	9.17966	9.11764	9.20016	9.21335	9.00787	9.07012	9.03919	8.97068	9.02265	585.842	60.7309	65	309	1	1286	140.551	8.57	14.161	8937.77	High	114514	ENSRNOG00000009161		cell division [GO:0051301]; exit from mitosis [GO:0010458]; Golgi organization [GO:0007030]; microtubule anchoring [GO:0034453]; microtubule cytoskeleton organization [GO:0000226]; microtubule nucleation [GO:0007020]; microtubule organizing center organization [GO:0031023]; mitotic spindle organization [GO:0007052]; negative regulation of microtubule depolymerization [GO:0007026]; regulation of m…	microtubule binding [GO:0008017]; microtubule plus-end binding [GO:0051010]	cell leading edge [GO:0031252]; condensed chromosome kinetochore [GO:0000777]; cytoplasmic microtubule [GO:0005881]; Golgi apparatus [GO:0005794]; microtubule [GO:0005874]; microtubule organizing center [GO:0005815]; plasma membrane [GO:0005886]; ruffle membrane [GO:0032587]; spindle [GO:0005819]; trans-Golgi network [GO:0005802]	Pf12348	0.000242379	0.0122727	-0.14996	-6.2626	+
Q64605	Ptprs	Master Protein	Receptor-type tyrosine-protein phosphatase S OS=Rattus norvegicus GN=Ptprs PE=1 SV=2	15.6024	15.5568	15.7527	15.5951	15.6356	15.6413	15.5643	15.6345	15.6852	15.7274	585.455	42.4751	51	363	8	1907	211.798	7.23	5.512	14213.3	High	25529			cell adhesion [GO:0007155]; negative regulation of axon extension [GO:0030517]; negative regulation of axon regeneration [GO:0048681]; negative regulation of collateral sprouting [GO:0048671]; negative regulation of dendritic spine development [GO:0061000]; negative regulation of neuron projection development [GO:0010977]	chondroitin sulfate binding [GO:0035374]; heparan sulfate proteoglycan binding [GO:0043395]; heparin binding [GO:0008201]; protein tyrosine phosphatase activity [GO:0004725]	axon [GO:0030424]; cell junction [GO:0030054]; integral component of postsynaptic density membrane [GO:0099061]; integral component of synaptic vesicle membrane [GO:0030285]; perikaryon [GO:0043204]	Pf00041, Pf00047, Pf00102, Pf00782, Pf07679, Pf09294, Pf13895, Pf13927, Pf14566	0.623735	0.732413	0.022032	0.510128
P48768	Slc8a2	Master Protein	Sodium/calcium exchanger 2 OS=Rattus norvegicus GN=Slc8a2 PE=2 SV=1	16.7501	16.7569	16.8363	16.785	16.8682	16.8673	16.9005	16.8168	16.9198	16.9955	582.539	51.5744	43	501	41	921	100.459	5.15	161.378	16726.5	High	140447			calcium ion export from cell [GO:1990034]; calcium ion import across plasma membrane [GO:0098703]; calcium ion transport into cytosol [GO:0060402]; cell communication [GO:0007154]; learning [GO:0007612]; long-term synaptic potentiation [GO:0060291]; memory [GO:0007613]; regulation of short-term neuronal synaptic plasticity [GO:0048172]; response to vitamin D [GO:0033280]; sodium ion transport [GO…	calcium:sodium antiporter activity [GO:0005432]; calmodulin binding [GO:0005516]; metal ion binding [GO:0046872]	basolateral plasma membrane [GO:0016323]; cell projection [GO:0042995]; dendritic spine [GO:0043197]; integral component of plasma membrane [GO:0005887]; microtubule [GO:0005874]; mitochondrion [GO:0005739]; neuronal cell body [GO:0043025]; perikaryon [GO:0043204]; plasma membrane [GO:0005886]	Pf01699, Pf03160	0.0275706	0.077192	0.100647	2.68827
P62630	Eef1a1	Master Protein	Elongation factor 1-alpha 1 OS=Rattus norvegicus GN=Eef1a1 PE=2 SV=1	17.6612	17.7663	17.4607	17.6804	17.6091	17.4133	17.4734	17.3523	17.5434	17.3229	581.946	78.1385	29	869	16	462	50.082	9.01	3629.78	23248.2	High	171361	ENSRNOG00000009439		aging [GO:0007568]; cellular response to drug [GO:0035690]; cellular response to epidermal growth factor stimulus [GO:0071364]; cellular response to nerve growth factor stimulus [GO:1990090]; negative regulation of reactive oxygen species biosynthetic process [GO:1903427]; positive regulation of cell death [GO:0010942]; positive regulation of neuron projection development [GO:0010976]; protein ho…	drug binding [GO:0008144]; GTPase activity [GO:0003924]; GTP binding [GO:0005525]; mRNA binding [GO:0003729]; translation elongation factor activity [GO:0003746]	cytoplasm [GO:0005737]; cytosol [GO:0005829]; nucleolus [GO:0005730]; nucleus [GO:0005634]; plasma membrane [GO:0005886]	Pf00009, Pf03143, Pf03144	0.0104439	0.0480671	-0.214468	-3.32616	+
Q5XIN6	Letm1	Master Protein	LETM1 and EF-hand domain-containing protein 1, mitochondrial OS=Rattus norvegicus GN=Letm1 PE=1 SV=1	16.9144	16.897	16.9338	16.8646	16.8082	16.9441	17.0041	16.9054	17.1011	17.1151	581.145	62.3816	49	463	48	739	83.008	6.6	94.219	11251.3	High	305457	ENSRNOG00000016427		cellular metal ion homeostasis [GO:0006875]; cristae formation [GO:0042407]; mitochondrial calcium ion homeostasis [GO:0051560]; mitochondrial calcium ion transmembrane transport [GO:0006851]; mitochondrial calcium release [GO:0099093]; protein hexamerization [GO:0034214]; protein homooligomerization [GO:0051260]	calcium:proton antiporter activity [GO:0015369]; metal ion binding [GO:0046872]; ribosome binding [GO:0043022]	integral component of membrane [GO:0016021]; mitochondrial inner membrane [GO:0005743]	Pf07766	0.024275	0.0721165	0.130354	2.77058
A0A0G2JZM8	Clasp2	Master Protein	CLIP-associating protein 2 OS=Rattus norvegicus GN=Clasp2 PE=1 SV=1	16.0928	16.1518	16.1406	16.1507	16.1494	15.9884	16.0291	15.9838	15.9928	16.0259	579.006	54.0864	67	301	3	1505	164.593	8.03	9.746	7904.75	High		ENSRNOG00000009161				cytosol [GO:0005829]; Golgi apparatus [GO:0005794]	Pf12348	1.9256e-05	0.00563636	-0.13306	-8.95313	+
P13233	Cnp	Master Protein	2',3'-cyclic-nucleotide 3'-phosphodiesterase OS=Rattus norvegicus GN=Cnp PE=1 SV=2	17.3403	17.1953	17.2726	17.2745	17.231	17.5282	17.245	17.6197	17.3878	17.918	575.285	80.4762	44	664	42	420	47.239	8.9	1071.27	17780.8	High	25275	ENSRNOG00000017496		adult locomotory behavior [GO:0008344]; aging [GO:0007568]; axonogenesis [GO:0007409]; cyclic nucleotide catabolic process [GO:0009214]; forebrain development [GO:0030900]; microtubule cytoskeleton organization [GO:0000226]; oligodendrocyte differentiation [GO:0048709]; regulation of mitochondrial membrane permeability [GO:0046902]; response to lipopolysaccharide [GO:0032496]; response to toxic s…	2',3'-cyclic-nucleotide 3'-phosphodiesterase activity [GO:0004113]; cyclic nucleotide binding [GO:0030551]; RNA binding [GO:0003723]	cell projection [GO:0042995]; cytoplasm [GO:0005737]; extracellular exosome [GO:0070062]; melanosome [GO:0042470]; microvillus [GO:0005902]; mitochondrial inner membrane [GO:0005743]; mitochondrial outer membrane [GO:0005741]; myelin sheath [GO:0043209]; myelin sheath abaxonal region [GO:0035748]; myelin sheath adaxonal region [GO:0035749]; perinuclear region of cytoplasm [GO:0048471]; plasma mem…	Pf01591, Pf05881, Pf06414, Pf08302, Pf13207, Pf13238, Pf13401, Pf13671	0.0446889	0.105905	0.276987	2.37794
P63329	Ppp3ca	Master Protein	Serine/threonine-protein phosphatase 2B catalytic subunit alpha isoform OS=Rattus norvegicus GN=Ppp3ca PE=1 SV=1	12.773	12.6565	12.8819	12.6533	12.9287	12.8833	12.7226	12.9647	12.73	12.8134	574.198	70.4415	29	631	1	521	58.606	5.86	528.832	20324.2	High	24674	ENSRNOG00000009882		calcineurin-NFAT signaling cascade [GO:0033173]; calcium ion transport [GO:0006816]; cardiac muscle hypertrophy in response to stress [GO:0014898]; cellular response to drug [GO:0035690]; cellular response to glucose stimulus [GO:0071333]; excitatory postsynaptic potential [GO:0060079]; G1/S transition of mitotic cell cycle [GO:0000082]; modulation of synaptic transmission [GO:0050804]; multicell…	calcium-dependent protein serine/threonine phosphatase activity [GO:0004723]; calmodulin binding [GO:0005516]; calmodulin-dependent protein phosphatase activity [GO:0033192]; cyclosporin A binding [GO:0016018]; enzyme binding [GO:0019899]; metal ion binding [GO:0046872]; phosphoprotein phosphatase activity [GO:0004721]; protein heterodimerization activity [GO:0046982]; protein serine/threonine ph…	calcineurin complex [GO:0005955]; cytosol [GO:0005829]; membrane [GO:0016020]; mitochondrion [GO:0005739]; nucleoplasm [GO:0005654]; postsynapse [GO:0098794]; sarcolemma [GO:0042383]; Z disc [GO:0030018]	Pf00149	0.562006	0.680251	0.0441158	0.6049
A0A0G2JTL5	Pc	Master Protein	Pyruvate carboxylase, mitochondrial OS=Rattus norvegicus GN=Pc PE=1 SV=1	16.4618	16.4228	16.4517	16.3846	16.5013	16.5879	16.5395	16.517	16.6267	16.6477	572.657	57.1652	63	460	63	1277	139.916	6.77	21.457	12930.3	High	25104	ENSRNOG00000019372		gluconeogenesis [GO:0006094]; negative regulation of gene expression [GO:0010629]; positive regulation by host of viral release from host cell [GO:0044791]; pyruvate metabolic process [GO:0006090]; viral RNA genome packaging [GO:0019074]	ATP binding [GO:0005524]; biotin binding [GO:0009374]; biotin carboxylase activity [GO:0004075]; metal ion binding [GO:0046872]; pyruvate carboxylase activity [GO:0004736]	mitochondrion [GO:0005739]	Pf00289, Pf00364, Pf00682, Pf02222, Pf02436, Pf02785, Pf02786, Pf07478, Pf08443, Pf13535, Pf15632	0.00227118	0.0257345	0.139322	4.40512	+
A0A0G2K9J2	Atp6v1h	Master Protein	Protein Atp6v1h OS=Rattus norvegicus GN=Atp6v1h PE=1 SV=1	16.8738	16.9279	16.9426	16.8698	16.8406	16.8425	16.8475	16.8261	17.0004	16.8865	572.505	75.5694	32	614	32	483	55.833	6.61	1084.71	21489.8	High	297797	ENSRNOG00000030862		ATP hydrolysis coupled proton transport [GO:0015991]; endocytosis [GO:0006897]; vacuolar acidification [GO:0007035]	proton-transporting ATPase activity, rotational mechanism [GO:0046961]	extracellular exosome [GO:0070062]; lysosomal membrane [GO:0005765]; vacuolar proton-transporting V-type ATPase, V1 domain [GO:0000221]	Pf03224, Pf11698	0.786992	0.856058	-0.01031	-0.279445
P31016	Dlg4	Master Protein	Disks large homolog 4 OS=Rattus norvegicus GN=Dlg4 PE=1 SV=1	16.4125	16.4156	16.6952	16.4798	16.5509	16.6548	16.519	16.5476	16.5935	16.747	571.537	64.2265	48	492	42	724	80.416	5.88	205.914	15315.7	High	29495	ENSRNOG00000018526		AMPA glutamate receptor clustering [GO:0097113]; dendritic spine morphogenesis [GO:0060997]; establishment of protein localization [GO:0045184]; establishment or maintenance of epithelial cell apical/basal polarity [GO:0045197]; locomotory exploration behavior [GO:0035641]; negative regulation of receptor internalization [GO:0002091]; neuromuscular process controlling balance [GO:0050885]; neuron…	acetylcholine receptor binding [GO:0033130]; beta-1 adrenergic receptor binding [GO:0031697]; beta-2 adrenergic receptor binding [GO:0031698]; D1 dopamine receptor binding [GO:0031748]; glutamate receptor binding [GO:0035254]; guanylate kinase activity [GO:0004385]; ionotropic glutamate receptor binding [GO:0035255]; kinesin binding [GO:0019894]; neuroligin family protein binding [GO:0097109]; P2…	AMPA glutamate receptor complex [GO:0032281]; basolateral plasma membrane [GO:0016323]; cell junction [GO:0030054]; cytoplasm [GO:0005737]; cytosol [GO:0005829]; dendrite cytoplasm [GO:0032839]; dendritic spine [GO:0043197]; endoplasmic reticulum [GO:0005783]; excitatory synapse [GO:0060076]; extrinsic component of cytoplasmic side of plasma membrane [GO:0031234]; juxtaparanode region of axon [GO…	Pf00018, Pf00595, Pf00625, Pf07653, Pf10600, Pf10608, Pf13180	0.165178	0.270594	0.101602	1.52741
D4AC23	Cct7	Master Protein	Protein Cct7 OS=Rattus norvegicus GN=Cct7 PE=1 SV=1	16.5877	16.5611	16.5467	16.631	16.5466	16.6206	16.5516	16.6057	16.6227	16.6158	566.366	84.9265	42	449	42	544	59.62	8	223.57	14284.7	High	297406	ENSRNOG00000015630		'de novo' protein folding [GO:0006458]; binding of sperm to zona pellucida [GO:0007339]; chaperone-mediated protein folding [GO:0061077]; positive regulation of establishment of protein localization to telomere [GO:1904851]; positive regulation of protein localization to Cajal body [GO:1904871]; positive regulation of telomerase RNA localization to Cajal body [GO:1904874]; positive regulation of …	ATP binding [GO:0005524]; identical protein binding [GO:0042802]; protein binding involved in protein folding [GO:0044183]; unfolded protein binding [GO:0051082]	cell body [GO:0044297]; chaperonin-containing T-complex [GO:0005832]; extracellular exosome [GO:0070062]; microtubule [GO:0005874]; mitochondrion [GO:0005739]; zona pellucida receptor complex [GO:0002199]	Pf00118	0.204279	0.319611	0.028669	1.38218
P50398	Gdi1	Master Protein	Rab GDP dissociation inhibitor alpha OS=Rattus norvegicus GN=Gdi1 PE=1 SV=1	16.9396	16.797	16.8503	16.9418	16.8937	17.031	16.8868	17.1226	16.8061	16.7738	565.827	85.2349	36	596	30	447	50.504	5.14	999	17914.3	High	25183	ENSRNOG00000056870		negative regulation of axonogenesis [GO:0050771]; negative regulation of protein targeting to membrane [GO:0090315]; protein transport [GO:0015031]; Rab protein signal transduction [GO:0032482]; response to calcium ion [GO:0051592]	GTPase activator activity [GO:0005096]; oxidoreductase activity [GO:0016491]; Rab GDP-dissociation inhibitor activity [GO:0005093]; Rab GTPase binding [GO:0017137]	Golgi apparatus [GO:0005794]; midbody [GO:0030496]; myelin sheath [GO:0043209]; neuron projection [GO:0043005]; protein complex [GO:0043234]	Pf00996	0.597717	0.709803	0.0396088	0.549417
Q6P136	Hyou1	Master Protein	Hyou1 protein OS=Rattus norvegicus GN=Hyou1 PE=1 SV=1	16.5263	16.4301	16.3705	16.3041	16.2501	16.1462	16.2982	16.2967	16.0211	16.1383	565.712	54.1082	46	349	46	998	111.151	5.19	25.529	11417.9	High	192235	ENSRNOG00000010944		cellular response to hypoxia [GO:0071456]; ER to Golgi vesicle-mediated transport [GO:0006888]; negative regulation of endoplasmic reticulum stress-induced neuron intrinsic apoptotic signaling pathway [GO:1903382]; negative regulation of hypoxia-induced intrinsic apoptotic signaling pathway [GO:1903298]; response to endoplasmic reticulum stress [GO:0034976]; response to ischemia [GO:0002931]	ATP binding [GO:0005524]	endoplasmic reticulum chaperone complex [GO:0034663]; extracellular exosome [GO:0070062]; focal adhesion [GO:0005925]; membrane [GO:0016020]	Pf00012	0.0253666	0.0736963	-0.196119	-2.7421
O35095	Ncdn	Master Protein	Neurochondrin OS=Rattus norvegicus GN=Ncdn PE=1 SV=2	16.2484	16.1745	16.2096	16.2861	16.2773	16.2674	16.1999	16.2876	16.1333	16.1542	565.352	61.5912	39	383	39	729	78.873	5.62	99	13340.4	High	89791	ENSRNOG00000011751		bone resorption [GO:0045453]; neuron projection development [GO:0031175]; regulation of neuronal synaptic plasticity [GO:0048168]		cytosol [GO:0005829]; dendrite [GO:0030425]; membrane [GO:0016020]; neuronal cell body [GO:0043025]	Pf05536	0.429522	0.555489	-0.0306854	-0.832039
Q5FVI6	Atp6v1c1	Master Protein	V-type proton ATPase subunit C 1 OS=Rattus norvegicus GN=Atp6v1c1 PE=2 SV=1	17.5378	17.6015	17.4832	17.5354	17.4282	17.4688	17.5376	17.408	17.6942	17.4855	564.748	86.911	40	658	40	382	43.873	7.46	2211.22	17156.1	High	299971	ENSRNOG00000004846		ATP hydrolysis coupled proton transport [GO:0015991]	hydrogen-exporting ATPase activity, phosphorylative mechanism [GO:0008553]; proton-transporting ATPase activity, rotational mechanism [GO:0046961]	apical part of cell [GO:0045177]; cytoplasm [GO:0005737]; cytoplasmic vesicle [GO:0031410]; extracellular exosome [GO:0070062]; lysosomal membrane [GO:0005765]; plasma membrane [GO:0005886]; vacuolar proton-transporting V-type ATPase, V1 domain [GO:0000221]	Pf03223	0.977896	0.986726	0.00161591	0.0285843
G3V945	Aldh5a1	Master Protein	Aldehyde dehydrogenase family 5, subfamily A1 OS=Rattus norvegicus GN=Aldh5a1 PE=1 SV=1	16.7655	16.728	16.7359	16.7096	16.7834	16.906	16.9048	16.8344	17.0292	16.9682	564.577	72.2753	32	436	32	523	56.11	8.09	303.699	15121.6	High	291133	ENSRNOG00000023538		acetate metabolic process [GO:0006083]; central nervous system development [GO:0007417]; galactosylceramide metabolic process [GO:0006681]; gamma-aminobutyric acid catabolic process [GO:0009450]; glucose metabolic process [GO:0006006]; glucosylceramide metabolic process [GO:0006678]; glutamate metabolic process [GO:0006536]; glutamine metabolic process [GO:0006541]; glutathione metabolic process …	succinate-semialdehyde dehydrogenase (NAD+) activity [GO:0004777]; succinate-semialdehyde dehydrogenase [NAD(P)+] activity [GO:0009013]	mitochondrion [GO:0005739]	Pf00171	0.00083293	0.0186809	0.184068	5.18959	+
F8WFM2	Napb	Master Protein	Beta-soluble NSF attachment protein OS=Rattus norvegicus GN=Napb PE=4 SV=1	17.2994	17.3238	17.443	17.32	17.3967	17.4079	17.3999	17.431	17.3479	17.3843	562.835	87.2483	29	597	24	298	33.535	5.47	2079.57	20974.2	High	499903	ENSRNOG00000004753		intracellular protein transport [GO:0006886]; regulation of synaptic vesicle priming [GO:0010807]; SNARE complex disassembly [GO:0035494]; synaptic transmission, glutamatergic [GO:0035249]	syntaxin binding [GO:0019905]	myelin sheath [GO:0043209]; synaptobrevin 2-SNAP-25-syntaxin-1a complex [GO:0070044]	Pf14938	0.252074	0.371209	0.0376278	1.23442
G3V826	Tkt	Master Protein	Transketolase OS=Rattus norvegicus GN=Tkt PE=1 SV=1	16.3067	16.2713	16.2812	16.3533	16.3895	16.532	16.3896	16.4148	16.4321	16.4204	561.349	70.0763	39	380	1	655	71.113	7.62	118.378	12976.9	High	64524	ENSRNOG00000016064		glyceraldehyde-3-phosphate biosynthetic process [GO:0046166]; regulation of growth [GO:0040008]	cofactor binding [GO:0048037]; protein homodimerization activity [GO:0042803]; transketolase activity [GO:0004802]	extracellular exosome [GO:0070062]; myelin sheath [GO:0043209]; nuclear speck [GO:0016607]	Pf00456, Pf00676, Pf02779, Pf02780, Pf09364	0.00767981	0.0426012	0.117378	3.53463	+
P97924	Kalrn	Master Protein	Kalirin OS=Rattus norvegicus GN=Kalrn PE=1 SV=3	15.7083	15.7133	15.8666	15.7821	15.8326	15.7365	15.6922	15.7362	15.6918	15.765	561.071	35.0456	87	272	4	2959	336.375	6.01	3.045	6631.84	High	84009			axonogenesis [GO:0007409]; intracellular signal transduction [GO:0035556]; modification of postsynaptic actin cytoskeleton [GO:0098885]; nervous system development [GO:0007399]; neurotransmitter receptor localization to postsynaptic specialization membrane [GO:0099645]; NMDA selective glutamate receptor signaling pathway [GO:0098989]; regulation of dendrite development [GO:0050773]; regulation of…	ATP binding [GO:0005524]; enzyme binding [GO:0019899]; guanyl-nucleotide exchange factor activity [GO:0005085]; metal ion binding [GO:0046872]; protein serine/threonine kinase activity [GO:0004674]; Rho guanyl-nucleotide exchange factor activity [GO:0005089]	cytoskeleton [GO:0005856]; membrane [GO:0016020]; neuronal cell body [GO:0043025]; neuron projection [GO:0043005]; perinuclear region of cytoplasm [GO:0048471]; postsynaptic density [GO:0014069]	Pf00018, Pf00041, Pf00047, Pf00069, Pf00169, Pf00435, Pf00621, Pf00650, Pf04554, Pf07653, Pf07679, Pf07714, Pf13716, Pf13895, Pf13927, Pf14604	0.142331	0.243381	-0.0562502	-1.62727
F1M853	Rrbp1	Master Protein	Protein Rrbp1 OS=Rattus norvegicus GN=Rrbp1 PE=1 SV=3	17.0341	17.0612	16.9397	16.9808	16.9926	16.6608	16.8202	16.7806	16.5552	16.6909	558.464	67.1025	85	527	84	1453	157.409	9.07	7.723	8340.36	High	311483	ENSRNOG00000005958		osteoblast differentiation [GO:0001649]; protein transport [GO:0015031]; translation [GO:0006412]	receptor activity [GO:0004872]; RNA binding [GO:0003723]	integral component of endoplasmic reticulum membrane [GO:0030176]; ribosome [GO:0005840]	Pf00038, Pf01576, Pf03276, Pf03962, Pf04111, Pf04156, Pf05104, Pf05557, Pf07888, Pf08317, Pf09606, Pf10186, Pf12128, Pf13779	0.000378376	0.0132358	-0.300119	-5.86021	+
A0A0G2JZI2	Eprs	Master Protein	Protein Eprs OS=Rattus norvegicus GN=Eprs PE=1 SV=1	16.2587	16.3399	16.2416	16.4012	16.2253	16.0544	16.1142	16.1129	16.1394	16.0696	556.394	55.4233	71	324	70	1512	169.753	7.44	8.763	7982.59	High	289352	ENSRNOG00000002393		cellular response to interferon-gamma [GO:0071346]; glutamyl-tRNA aminoacylation [GO:0006424]; negative regulation of translation [GO:0017148]; prolyl-tRNA aminoacylation [GO:0006433]	ATP binding [GO:0005524]; glutamate-tRNA ligase activity [GO:0004818]; GTPase binding [GO:0051020]; proline-tRNA ligase activity [GO:0004827]; RNA stem-loop binding [GO:0035613]	aminoacyl-tRNA synthetase multienzyme complex [GO:0017101]; cytoplasm [GO:0005737]; cytosol [GO:0005829]; GAIT complex [GO:0097452]; intracellular ribonucleoprotein complex [GO:0030529]; membrane [GO:0016020]	Pf00458, Pf00587, Pf00749, Pf01406, Pf03129, Pf03950, Pf09180, Pf14497	0.000735664	0.0175056	-0.195226	-5.29177	+
D3ZQD3	Ogdhl	Master Protein	2-oxoglutarate dehydrogenase, mitochondrial OS=Rattus norvegicus GN=Ogdhl PE=1 SV=2	15.9773	16.0217	16.1037	15.9086	16.3234	16.1527	16.2602	16.0182	16.2882	15.9791	554.034	58.0198	48	397	40	1010	114.564	6.93	35.613	11296.4	High	290566	ENSRNOG00000019955		tricarboxylic acid cycle [GO:0006099]	oxoglutarate dehydrogenase (succinyl-transferring) activity [GO:0004591]; thiamine pyrophosphate binding [GO:0030976]	mitochondrion [GO:0005739]; oxoglutarate dehydrogenase complex [GO:0045252]	Pf00676, Pf02779	0.46463	0.587455	0.07276	0.767859
P70600	Ptk2b	Master Protein	Protein-tyrosine kinase 2-beta OS=Rattus norvegicus GN=Ptk2b PE=1 SV=1	16.5683	16.5192	16.4398	16.6912	16.5954	16.7023	16.5958	16.6323	16.5932	16.719	553.863	70.8622	62	409	62	1009	115.71	6.33	28.552	9776.18	High	50646	ENSRNOG00000027839		actin filament organization [GO:0007015]; activation of GTPase activity [GO:0090630]; activation of Janus kinase activity [GO:0042976]; adaptive immune response [GO:0002250]; angiogenesis [GO:0001525]; blood vessel endothelial cell migration [GO:0043534]; bone resorption [GO:0045453]; cell adhesion [GO:0007155]; cell differentiation [GO:0030154]; cell surface receptor signaling pathway [GO:000716…	3-phosphoinositide-dependent protein kinase binding [GO:0043423]; ATP binding [GO:0005524]; calmodulin-dependent protein kinase activity [GO:0004683]; enzyme binding [GO:0019899]; non-membrane spanning protein tyrosine kinase activity [GO:0004715]; protein complex binding [GO:0032403]; receptor binding [GO:0005102]; signal transducer activity [GO:0004871]; ubiquitin protein ligase binding [GO:003…	apical dendrite [GO:0097440]; axon [GO:0030424]; cell body [GO:0044297]; cell cortex [GO:0005938]; cytoskeleton [GO:0005856]; dendrite [GO:0030425]; dendritic spine [GO:0043197]; extrinsic component of cytoplasmic side of plasma membrane [GO:0031234]; focal adhesion [GO:0005925]; growth cone [GO:0030426]; lamellipodium [GO:0030027]; membrane raft [GO:0045121]; neuronal cell body [GO:0043025]; NMD…	Pf00069, Pf00373, Pf03623, Pf07714	0.120049	0.214782	0.0857563	1.73997
F1M0Z1	Trio	Master Protein	Protein Trio OS=Rattus norvegicus GN=Trio PE=1 SV=3	15.6312	15.6747	15.6904	15.699	15.6355	15.6666	15.6594	15.5859	15.7078	15.6227	552.521	30.167	84	325	65	3053	343.66	6.39	2.741	7282.79	High		ENSRNOG00000012148		regulation of Rho protein signal transduction [GO:0035023]	ATP binding [GO:0005524]; enzyme binding [GO:0019899]; protein serine/threonine kinase activity [GO:0004674]; Rho guanyl-nucleotide exchange factor activity [GO:0005089]	cytoplasm [GO:0005737]	Pf00018, Pf00047, Pf00069, Pf00169, Pf00435, Pf00621, Pf00650, Pf02711, Pf06293, Pf07653, Pf07679, Pf07714, Pf13716, Pf13895, Pf13927, Pf14604	0.499314	0.621018	-0.017654	-0.707552
P07323	Eno2	Master Protein	Gamma-enolase OS=Rattus norvegicus GN=Eno2 PE=1 SV=2	17.2881	17.1923	17.2481	17.2208	17.2575	17.522	17.3773	17.584	17.3302	17.2789	551.075	84.5622	29	787	24	434	47.111	5.16	651.852	28249.3	High	24334;100911625	ENSRNOG00000013141;ENSRNOG00000048365		canonical glycolysis [GO:0061621]; gluconeogenesis [GO:0006094]; glycolytic process [GO:0006096]; negative regulation of neuron death [GO:1901215]; protein heterotetramerization [GO:0051290]; regulation of neuron death [GO:1901214]; response to drug [GO:0042493]; response to estradiol [GO:0032355]; response to organic cyclic compound [GO:0014070]	enzyme binding [GO:0019899]; magnesium ion binding [GO:0000287]; phosphopyruvate hydratase activity [GO:0004634]; protein heterodimerization activity [GO:0046982]; protein homodimerization activity [GO:0042803]	cell cortex region [GO:0099738]; cell surface [GO:0009986]; cytoplasm [GO:0005737]; growth cone [GO:0030426]; membrane raft [GO:0045121]; neuron projection [GO:0043005]; phosphopyruvate hydratase complex [GO:0000015]; synaptic membrane [GO:0097060]	Pf00113, Pf03952, Pf13378	0.0186025	0.0625206	0.177111	2.94375
P04775	Scn2a	Master Protein	Sodium channel protein type 2 subunit alpha OS=Rattus norvegicus GN=Scn2a PE=1 SV=1	16.6029	16.5015	16.6822	16.5935	16.5898	16.6933	16.6745	16.7062	16.7515	16.7598	550.405	28.7282	54	384	2	2005	227.726	5.76	13.343	10394.3	High	24766			membrane depolarization during action potential [GO:0086010]; myelination [GO:0042552]; neuronal action potential [GO:0019228]; sodium ion transmembrane transport [GO:0035725]; sodium ion transport [GO:0006814]	leucine zipper domain binding [GO:0043522]; sodium ion binding [GO:0031402]; voltage-gated sodium channel activity [GO:0005248]	axon initial segment [GO:0043194]; intrinsic component of plasma membrane [GO:0031226]; neuron projection [GO:0043005]; node of Ranvier [GO:0033268]; sodium channel complex [GO:0034706]; voltage-gated sodium channel complex [GO:0001518]	Pf00520, Pf06512, Pf11933	0.00590891	0.0392845	0.123071	3.71557	+
P63329-2	Ppp3ca	Master Protein	Isoform 2 of Serine/threonine-protein phosphatase 2B catalytic subunit alpha isoform OS=Rattus norvegicus GN=Ppp3ca	17.026	16.9704	17.0747	17.077	17.231	17.1612	16.996	17.1129	16.9717	17.0406	549.004	69.863	29	627	1	511	57.578	6.3	488.39	19622.2	High	24674	ENSRNOG00000009882		calcineurin-NFAT signaling cascade [GO:0033173]; calcium ion transport [GO:0006816]; cardiac muscle hypertrophy in response to stress [GO:0014898]; cellular response to drug [GO:0035690]; cellular response to glucose stimulus [GO:0071333]; excitatory postsynaptic potential [GO:0060079]; G1/S transition of mitotic cell cycle [GO:0000082]; modulation of synaptic transmission [GO:0050804]; multicell…	calcium-dependent protein serine/threonine phosphatase activity [GO:0004723]; calmodulin binding [GO:0005516]; calmodulin-dependent protein phosphatase activity [GO:0033192]; cyclosporin A binding [GO:0016018]; enzyme binding [GO:0019899]; metal ion binding [GO:0046872]; phosphoprotein phosphatase activity [GO:0004721]; protein heterodimerization activity [GO:0046982]; protein serine/threonine ph…	calcineurin complex [GO:0005955]; cytosol [GO:0005829]; membrane [GO:0016020]; mitochondrion [GO:0005739]; nucleoplasm [GO:0005654]; postsynapse [GO:0098794]; sarcolemma [GO:0042383]; Z disc [GO:0030018]	Pf00149	0.739378	0.822037	-0.0193214	-0.344463
F1LUT4	Atp8a1	Master Protein	Phospholipid-transporting ATPase OS=Rattus norvegicus GN=Atp8a1 PE=1 SV=3	17.1351	17.096	17.0355	17.14	17.0863	17.3029	17.3565	17.2137	17.4691	17.3874	546.9	48.1218	49	576	47	985	110.883	7.02	42.94	16450.4	High		ENSRNOG00000034200			ATP binding [GO:0005524]; magnesium ion binding [GO:0000287]; phospholipid-translocating ATPase activity [GO:0004012]	integral component of membrane [GO:0016021]	Pf13246	0.000728329	0.0176818	0.247318	5.30007	+
Q920L2	Sdha	Master Protein	Succinate dehydrogenase [ubiquinone] flavoprotein subunit, mitochondrial OS=Rattus norvegicus GN=Sdha PE=1 SV=1	16.8415	16.7873	16.8863	16.7564	16.9332	16.7939	16.8724	16.763	16.9747	17.1138	545.346	72.561	35	484	35	656	71.57	7.17	111.884	14703.4	High	157074	ENSRNOG00000013331		anaerobic respiration [GO:0009061]; mitochondrial electron transport, succinate to ubiquinone [GO:0006121]; nervous system development [GO:0007399]; respiratory electron transport chain [GO:0022904]; succinate metabolic process [GO:0006105]; tricarboxylic acid cycle [GO:0006099]	electron carrier activity [GO:0009055]; flavin adenine dinucleotide binding [GO:0050660]; succinate dehydrogenase (ubiquinone) activity [GO:0008177]	mitochondrial inner membrane [GO:0005743]; mitochondrial respiratory chain complex II, succinate dehydrogenase complex (ubiquinone) [GO:0005749]; myelin sheath [GO:0043209]; nucleolus [GO:0005730]	Pf00890, Pf02910	0.407324	0.535476	0.0626438	0.874516
Q63622-2	Dlg2	Master Protein	Isoform 2 of Disks large homolog 2 OS=Rattus norvegicus GN=Dlg2	16.1081	16.1377	16.2586	16.1648	16.2259	16.2299	16.1557	16.198	16.2216	16.2861	544.982	64.8428	48	356	39	859	95.526	6.28	39.158	10912.5	High		ENSRNOG00000022635		chemical synaptic transmission [GO:0007268]; negative regulation of phosphatase activity [GO:0010923]; neuronal ion channel clustering [GO:0045161]; receptor clustering [GO:0043113]; receptor localization to synapse [GO:0097120]	guanylate kinase activity [GO:0004385]; ionotropic glutamate receptor binding [GO:0035255]; PDZ domain binding [GO:0030165]; protein C-terminus binding [GO:0008022]; protein heterodimerization activity [GO:0046982]; protein phosphatase binding [GO:0019903]	cell junction [GO:0030054]; cytoplasm [GO:0005737]; dendrite [GO:0030425]; juxtaparanode region of axon [GO:0044224]; membrane [GO:0016020]; neuronal cell body [GO:0043025]; postsynaptic density [GO:0014069]; postsynaptic membrane [GO:0045211]	Pf00018, Pf00595, Pf00625, Pf07653, Pf10600, Pf13180	0.295212	0.417348	0.0392429	1.11999
Q6IMZ3	Anxa6	Master Protein	Annexin OS=Rattus norvegicus GN=Anxa6 PE=1 SV=1	17.2971	16.9785	16.7791	17.1875	17.0086	17.1158	17.0791	17.227	17.2254	17.0689	544.64	78.0089	56	475	54	673	75.708	5.57	78.433	14085	High	79125	ENSRNOG00000010668		apoptotic signaling pathway [GO:0097190]; calcium ion transport [GO:0006816]; mitochondrial calcium ion homeostasis [GO:0051560]; protein homooligomerization [GO:0051260]; regulation of muscle contraction [GO:0006937]	calcium-dependent phospholipid binding [GO:0005544]; calcium-dependent protein binding [GO:0048306]; calcium ion binding [GO:0005509]; cholesterol binding [GO:0015485]; GTP binding [GO:0005525]; ligand-gated ion channel activity [GO:0015276]; protein homodimerization activity [GO:0042803]	extracellular exosome [GO:0070062]; focal adhesion [GO:0005925]; late endosome membrane [GO:0031902]; lysosomal membrane [GO:0005765]; mitochondrion [GO:0005739]; perinuclear region of cytoplasm [GO:0048471]	Pf00191	0.360546	0.485157	0.093108	0.969805
P16617	Pgk1	Master Protein	Phosphoglycerate kinase 1 OS=Rattus norvegicus GN=Pgk1 PE=1 SV=2	17.5891	17.4307	17.4527	17.5407	17.5058	17.6099	17.4803	17.629	17.5081	17.4057	544.205	84.6523	35	630	35	417	44.51	7.9	1486.35	17429.2	High	24644	ENSRNOG00000058249		carbohydrate metabolic process [GO:0005975]; gluconeogenesis [GO:0006094]; glycolytic process [GO:0006096]; phosphorylation [GO:0016310]	ADP binding [GO:0043531]; ATP binding [GO:0005524]; phosphoglycerate kinase activity [GO:0004618]	cytosol [GO:0005829]	Pf00162	0.663858	0.764628	0.0228111	0.451152
Q66HA8	Hsph1	Master Protein	Heat shock protein 105 kDa OS=Rattus norvegicus GN=Hsph1 PE=1 SV=1	16.7346	16.5806	16.673	16.7462	16.6946	16.6702	16.6149	16.7301	16.6294	16.5562	543.234	70.0466	54	463	49	858	96.357	5.55	43.578	11673.3	High	288444	ENSRNOG00000000902		chaperone mediated protein folding requiring cofactor [GO:0051085]; negative regulation of establishment of protein localization to mitochondrion [GO:1903748]; negative regulation of intrinsic apoptotic signaling pathway in response to hydrogen peroxide [GO:1903751]; negative regulation of p38MAPK cascade [GO:1903753]; positive regulation of protein tyrosine kinase activity [GO:0061098]; positive…	adenyl-nucleotide exchange factor activity [GO:0000774]; alpha-tubulin binding [GO:0043014]; ATP binding [GO:0005524]	cytosol [GO:0005829]; extracellular exosome [GO:0070062]; microtubule [GO:0005874]; nucleoplasm [GO:0005654]; protein complex [GO:0043234]	Pf00012	0.301419	0.423568	-0.0456356	-1.10466
F1LM33	Lrpprc	Master Protein	Leucine-rich PPR motif-containing protein, mitochondrial OS=Rattus norvegicus GN=Lrpprc PE=1 SV=2	16.6281	16.4581	16.5953	16.4989	16.5203	16.3781	16.4645	16.5111	16.4411	16.3578	542.822	58.7644	81	382	81	1392	156.581	6.61	10.749	8378.22	High	313867	ENSRNOG00000005877		negative regulation of mitochondrial RNA catabolic process [GO:0000961]; regulation of mitochondrial translation [GO:0070129]	beta-tubulin binding [GO:0048487]; RNA binding [GO:0003723]; single-stranded DNA binding [GO:0003697]; ubiquitin protein ligase binding [GO:0031625]	condensed nuclear chromosome [GO:0000794]; intracellular ribonucleoprotein complex [GO:0030529]; membrane [GO:0016020]; microtubule [GO:0005874]; mitochondrial nucleoid [GO:0042645]; perinuclear region of cytoplasm [GO:0048471]	Pf01535, Pf12854, Pf13041, Pf13812	0.0313675	0.0843943	-0.109631	-2.60511
Q9JLA3	Uggt1	Master Protein	UDP-glucose:glycoprotein glucosyltransferase 1 OS=Rattus norvegicus GN=Uggt1 PE=1 SV=2	16.339	16.2251	16.1885	16.0988	16.1647	15.9756	16.126	16.0998	15.8662	16.0465	540.758	51.0638	58	288	57	1551	176.32	5.66	7.167	9393.02	High	171129	ENSRNOG00000014901		'de novo' posttranslational protein folding [GO:0051084]; endoplasmic reticulum unfolded protein response [GO:0030968]; ER-associated misfolded protein catabolic process [GO:0071712]; protein folding [GO:0006457]; protein N-linked glycosylation via asparagine [GO:0018279]	UDP-glucose:glycoprotein glucosyltransferase activity [GO:0003980]; unfolded protein binding [GO:0051082]	endoplasmic reticulum [GO:0005783]; endoplasmic reticulum-Golgi intermediate compartment [GO:0005793]; endoplasmic reticulum lumen [GO:0005788]; extracellular exosome [GO:0070062]; protein complex [GO:0043234]	Pf06427	0.0187883	0.0627969	-0.180363	-2.93726
G3V8A5	Vps35	Master Protein	Protein Vps35 OS=Rattus norvegicus GN=Vps35 PE=1 SV=1	16.6801	16.7356	16.6792	16.784	16.6749	16.634	16.6697	16.6013	16.6942	16.6572	540.229	65.3266	49	502	47	796	91.669	5.44	71.903	15035.4	High	25479	ENSRNOG00000017612		intracellular protein transport [GO:0006886]; lysosome organization [GO:0007040]; mitochondrial fragmentation involved in apoptotic process [GO:0043653]; mitochondrion to lysosome transport [GO:0099074]; negative regulation of cellular protein localization [GO:1903828]; negative regulation of gene expression [GO:0010629]; negative regulation of late endosome to lysosome transport [GO:1902823]; ne…	D1 dopamine receptor binding [GO:0031748]; protein transporter activity [GO:0008565]	cytosol [GO:0005829]; early endosome [GO:0005769]; endosome membrane [GO:0010008]; extracellular exosome [GO:0070062]; late endosome [GO:0005770]; lysosomal membrane [GO:0005765]; mitochondrion [GO:0005739]; mitochondrion-derived vesicle [GO:0099073]; neuronal cell body [GO:0043025]; neuron projection [GO:0043005]; perinuclear region of cytoplasm [GO:0048471]; postsynaptic density [GO:0014069]; r…	Pf03635	0.056211	0.124793	-0.0594757	-2.23098
A0A0G2K2C7	Usp9x	Master Protein	Protein Usp9x OS=Rattus norvegicus GN=Usp9x PE=1 SV=1	15.8083	15.747	15.8319	15.8437	15.7963	15.7913	15.7714	15.879	15.7416	15.6808	539.083	34.2208	80	291	78	2554	290.042	5.82	4.834	7613.87	High	363445	ENSRNOG00000003261		axon extension [GO:0048675]; BMP signaling pathway [GO:0030509]; cell migration [GO:0016477]; neuron migration [GO:0001764]; protein deubiquitination [GO:0016579]; transforming growth factor beta receptor signaling pathway [GO:0007179]; ubiquitin-dependent protein catabolic process [GO:0006511]	co-SMAD binding [GO:0070410]; thiol-dependent ubiquitinyl hydrolase activity [GO:0036459]	cytoplasm [GO:0005737]; growth cone [GO:0030426]; membrane [GO:0016020]	Pf00443, Pf13423	0.39861	0.525684	-0.0326	-0.891639
B5DFK6	Ap3d1	Master Protein	Adaptor-related protein complex 3, delta 1 subunit, isoform CRA_b OS=Rattus norvegicus GN=Ap3d1 PE=1 SV=1	16.4439	16.3615	16.316	16.4289	16.2813	16.3569	16.3514	16.3649	16.3879	16.2802	536.976	54.7342	56	363	56	1204	135.581	7.15	20.8	11709.3	High	314633	ENSRNOG00000018977		anterograde synaptic vesicle transport [GO:0048490]; antigen processing and presentation, exogenous lipid antigen via MHC class Ib [GO:0048007]; endosome to melanosome transport [GO:0035646]; neurotransmitter receptor transport, postsynaptic endosome to lysosome [GO:0098943]; positive regulation of NK T cell differentiation [GO:0051138]; protein localization to membrane [GO:0072657]; regulation o…		AP-3 adaptor complex [GO:0030123]; axon cytoplasm [GO:1904115]; endosome membrane [GO:0010008]; lysosomal membrane [GO:0005765]; plasma membrane [GO:0005886]; presynaptic endosome [GO:0098830]; terminal bouton [GO:0043195]	Pf01602, Pf06375	0.631911	0.738904	-0.0180508	-0.497959
P50137	Tkt	Master Protein	Transketolase OS=Rattus norvegicus GN=Tkt PE=1 SV=1	8.00506	7.95361	7.98641	8.49145	8.03342	8.10905	7.94486	8.57365	8.03507	7.9629	535.592	73.6758	39	363	1	623	67.601	7.49	135.501	11860.8	High	64524			pentose-phosphate shunt [GO:0006098]; pentose-phosphate shunt, non-oxidative branch [GO:0009052]; ribose phosphate biosynthetic process [GO:0046390]	carbohydrate binding [GO:0030246]; magnesium ion binding [GO:0000287]; monosaccharide binding [GO:0048029]; thiamine pyrophosphate binding [GO:0030976]; transketolase activity [GO:0004802]	endoplasmic reticulum membrane [GO:0005789]; intracellular membrane-bounded organelle [GO:0043231]; peroxisome [GO:0005777]	Pf00456, Pf00676, Pf02779, Pf02780, Pf09364	0.844107	0.895761	0.0311118	0.203127
P21707	Syt1	Master Protein	Synaptotagmin-1 OS=Rattus norvegicus GN=Syt1 PE=1 SV=3	17.7917	17.8395	17.8619	17.8157	17.8288	17.887	17.8493	17.8168	17.9694	17.9192	535.452	64.3705	30	852	19	421	47.369	8.41	3629.78	20882.4	High	25716	ENSRNOG00000006426		brain development [GO:0007420]; calcium ion regulated exocytosis [GO:0017156]; calcium ion-regulated exocytosis of neurotransmitter [GO:0048791]; cellular response to calcium ion [GO:0071277]; detection of calcium ion [GO:0005513]; fast, calcium ion-dependent exocytosis of neurotransmitter [GO:0098746]; positive regulation of calcium ion-dependent exocytosis [GO:0045956]; positive regulation of d…	calcium-dependent phospholipid binding [GO:0005544]; calcium-dependent protein binding [GO:0048306]; calcium ion binding [GO:0005509]; calmodulin binding [GO:0005516]; clathrin binding [GO:0030276]; identical protein binding [GO:0042802]; low-density lipoprotein particle receptor binding [GO:0050750]; phosphatidylinositol-4,5-bisphosphate binding [GO:0005546]; phosphatidylserine binding [GO:00017…	cell junction [GO:0030054]; chromaffin granule membrane [GO:0042584]; cytoplasm [GO:0005737]; dense core granule [GO:0031045]; excitatory synapse [GO:0060076]; Golgi apparatus [GO:0005794]; integral component of synaptic vesicle membrane [GO:0030285]; intracellular organelle [GO:0043229]; neuron projection terminus [GO:0044306]; plasma membrane [GO:0005886]; presynaptic membrane [GO:0042734]; sec…	Pf00168	0.0700909	0.146565	0.0607811	2.08933
P14408-2	Fh	Master Protein	Isoform Cytoplasmic of Fumarate hydratase, mitochondrial OS=Rattus norvegicus GN=Fh	16.4978	16.5904	16.5441	16.4816	16.5685	16.612	16.6874	16.5652	16.7539	16.7581	532.867	82.227	33	432	32	467	50.138	8.19	379.755	13822.9	High				fumarate metabolic process [GO:0006106]; malate metabolic process [GO:0006108]; tricarboxylic acid cycle [GO:0006099]	fumarate hydratase activity [GO:0004333]	mitochondrion [GO:0005739]; tricarboxylic acid cycle enzyme complex [GO:0045239]	Pf00206, Pf10415	0.0127218	0.0525904	0.138883	3.19425
F1LZV1	Kalrn	Master Protein	Kalirin OS=Rattus norvegicus GN=Kalrn PE=1 SV=3	8.26257	8.35005	8.61838	8.42501	8.1918	8.34341	8.22786	8.45409	8.44915	8.2484	532.205	33.7252	84	252	1	2977	339.082	5.97	2.814	5767.75	High		ENSRNOG00000001706		regulation of Rho protein signal transduction [GO:0035023]	ATP binding [GO:0005524]; protein kinase activity [GO:0004672]; Rho guanyl-nucleotide exchange factor activity [GO:0005089]		Pf00018, Pf00041, Pf00047, Pf00069, Pf00169, Pf00435, Pf00621, Pf00650, Pf04554, Pf07653, Pf07679, Pf07714, Pf13716, Pf13895, Pf13927, Pf14604	0.783271	0.853347	-0.0249804	-0.284475
P30835	Pfkl	Master Protein	ATP-dependent 6-phosphofructokinase, liver type OS=Rattus norvegicus GN=Pfkl PE=1 SV=3	16.1985	16.2841	16.0655	16.236	16.2205	16.2633	16.3367	16.271	16.3201	16.2558	529.601	60	39	437	31	780	85.284	7.4	71.521	14375.8	High	25741	ENSRNOG00000001214		carbohydrate metabolic process [GO:0005975]; fructose 1,6-bisphosphate metabolic process [GO:0030388]; fructose 6-phosphate metabolic process [GO:0006002]; glycolytic process [GO:0006096]; negative regulation of insulin secretion [GO:0046676]; protein homotetramerization [GO:0051289]; response to glucose [GO:0009749]	6-phosphofructokinase activity [GO:0003872]; ATP binding [GO:0005524]; fructose-2,6-bisphosphate 2-phosphatase activity [GO:0004331]; fructose-6-phosphate binding [GO:0070095]; fructose binding [GO:0070061]; identical protein binding [GO:0042802]; kinase binding [GO:0019900]; metal ion binding [GO:0046872]; monosaccharide binding [GO:0048029]	6-phosphofructokinase complex [GO:0005945]; cytosol [GO:0005829]; extracellular exosome [GO:0070062]; membrane [GO:0016020]	Pf00365	0.0586377	0.128408	0.0884689	2.20388
Q5XI34	Ppp2r1a	Master Protein	Protein Ppp2r1a OS=Rattus norvegicus GN=Ppp2r1a PE=1 SV=1	16.9017	16.8226	16.84	16.9076	16.91	16.9001	16.7915	16.9124	16.8269	16.832	529.589	76.4007	44	467	44	589	65.281	5.11	179.472	13563	High	117281	ENSRNOG00000011282		female meiotic nuclear division [GO:0007143]; meiotic sister chromatid cohesion, centromeric [GO:0051754]; meiotic spindle elongation [GO:0051232]; mitotic sister chromatid separation [GO:0051306]; peptidyl-serine dephosphorylation [GO:0070262]; positive regulation of extrinsic apoptotic signaling pathway in absence of ligand [GO:2001241]; protein complex assembly [GO:0006461]; regulation of meio…	antigen binding [GO:0003823]; protein heterodimerization activity [GO:0046982]; protein phosphatase regulator activity [GO:0019888]; protein serine/threonine phosphatase activity [GO:0004722]	chromosome, centromeric region [GO:0000775]; cytosol [GO:0005829]; extracellular exosome [GO:0070062]; protein phosphatase type 2A complex [GO:0000159]	Pf02985, Pf13513, Pf13646	0.446037	0.571143	-0.0237762	-0.801419
A0A0G2K5U9	Actn4	Master Protein	Alpha-actinin-4 OS=Rattus norvegicus GN=Actn4 PE=1 SV=1	15.293	15.1842	15.3138	15.4126	15.3691	15.3805	15.2904	15.367	15.2492	15.2892	528.056	73.8749	60	475	36	911	104.85	5.44	32.405	12591.5	High	63836	ENSRNOG00000020433			actin binding [GO:0003779]; calcium ion binding [GO:0005509]		Pf00307, Pf00435, Pf08726, Pf11971, Pf13499	0.987971	0.992364	0.000718117	0.0155542
F1LQI5	Ubr4	Master Protein	E3 ubiquitin-protein ligase UBR4 OS=Rattus norvegicus GN=Ubr4 PE=1 SV=1	15.1737	15.2374	15.2254	15.3054	15.2925	15.2705	15.2253	15.2013	15.2012	15.1835	527.172	19.6765	78	202	77	5194	573.442	6.05	1.084	5792.32	High		ENSRNOG00000018183		protein ubiquitination involved in ubiquitin-dependent protein catabolic process [GO:0042787]	ubiquitin-protein transferase activity [GO:0004842]; zinc ion binding [GO:0008270]	centrosome [GO:0005813]; cytosol [GO:0005829]; membrane [GO:0016020]; nucleoplasm [GO:0005654]	Pf02207, Pf13764	0.311829	0.43454	-0.0305105	-1.07951
A0A0A0MY13	Gpr158	Master Protein	Probable G-protein-coupled receptor 158 OS=Rattus norvegicus GN=Gpr158 PE=1 SV=1	16.2194	16.1718	16.305	16.2594	16.3222	16.2523	16.1572	16.2056	16.1899	16.3034	526.64	50.6633	53	384	53	1206	134.75	8.02	18.307	9166.81	High	291352	ENSRNOG00000024832		protein localization to plasma membrane [GO:0072659]	G-protein coupled receptor activity [GO:0004930]	integral component of membrane [GO:0016021]	Pf00003	0.393675	0.520196	-0.0338802	-0.901456
F1LM28	Nf1	Master Protein	Neurofibromin (Fragment) OS=Rattus norvegicus GN=Nf1 PE=1 SV=2	15.8922	15.924	15.7906	15.9404	15.8568	15.907	15.8934	15.8927	15.9229	15.9143	525.506	32.7635	82	299	82	2808	315.49	7.27	3.38	6339.77	High		ENSRNOG00000013780		actin cytoskeleton organization [GO:0030036]; adrenal gland development [GO:0030325]; amygdala development [GO:0021764]; artery morphogenesis [GO:0048844]; camera-type eye morphogenesis [GO:0048593]; cellular response to heat [GO:0034605]; cerebral cortex development [GO:0021987]; collagen fibril organization [GO:0030199]; extrinsic apoptotic signaling pathway via death domain receptors [GO:00086…	GTPase activator activity [GO:0005096]; phosphatidylcholine binding [GO:0031210]; phosphatidylethanolamine binding [GO:0008429]	axon [GO:0030424]; cytoplasm [GO:0005737]; dendrite [GO:0030425]; membrane [GO:0016020]; presynapse [GO:0098793]	Pf00616, Pf13716	0.382449	0.50787	0.0252615	0.924127
Q8R491	Ehd3	Master Protein	EH domain-containing protein 3 OS=Rattus norvegicus GN=Ehd3 PE=1 SV=2	15.6612	15.6538	15.6719	15.6781	15.6462	15.7887	15.7203	15.6998	15.697	15.7512	524.539	83.5514	41	430	19	535	60.753	6.46	420.697	12018.8	High	192249	ENSRNOG00000007744		cilium assembly [GO:0060271]; endocytic recycling [GO:0032456]; protein homooligomerization [GO:0051260]; protein transport [GO:0015031]	ATP binding [GO:0005524]; calcium ion binding [GO:0005509]; GTP binding [GO:0005525]	ciliary pocket membrane [GO:0020018]; cytoplasm [GO:0005737]; recycling endosome membrane [GO:0055038]	Pf00350, Pf01926, Pf12763	0.00529228	0.0376145	0.0691698	3.79259	+
A0A0G2K7Y2	Oxr1	Master Protein	Oxidation resistance protein 1 OS=Rattus norvegicus GN=Oxr1 PE=1 SV=1	16.7394	16.5883	16.6771	16.7669	16.7198	16.6408	16.5805	16.7738	16.3936	16.5455	523.156	59.2211	46	475	45	873	96.962	5.34	34.251	12696.8	High	117520	ENSRNOG00000056487		adult walking behavior [GO:0007628]; cellular response to hydroperoxide [GO:0071447]; negative regulation of neuron apoptotic process [GO:0043524]; negative regulation of oxidative stress-induced neuron death [GO:1903204]; negative regulation of peptidyl-cysteine S-nitrosylation [GO:1902083]; neuron apoptotic process [GO:0051402]	oxidoreductase activity [GO:0016491]	mitochondrion [GO:0005739]; nucleolus [GO:0005730]	Pf01476, Pf07534, Pf09726	0.146942	0.248965	-0.111464	-1.606
P50554	Abat	Master Protein	4-aminobutyrate aminotransferase, mitochondrial OS=Rattus norvegicus GN=Abat PE=1 SV=3	16.4031	16.6798	16.6261	16.6578	16.611	16.3966	16.8171	16.7581	16.7029	16.6115	522.584	80.8	32	387	32	500	56.419	7.93	173.753	12043.7	High	81632	ENSRNOG00000002636		aging [GO:0007568]; behavioral response to cocaine [GO:0048148]; cerebellum development [GO:0021549]; copulation [GO:0007620]; exploration behavior [GO:0035640]; gamma-aminobutyric acid biosynthetic process [GO:0009449]; gamma-aminobutyric acid catabolic process [GO:0009450]; locomotory behavior [GO:0007626]; negative regulation of blood pressure [GO:0045776]; negative regulation of dopamine secr…	(S)-3-amino-2-methylpropionate transaminase activity [GO:0047298]; 4-aminobutyrate transaminase activity [GO:0003867]; iron-sulfur cluster binding [GO:0051536]; metal ion binding [GO:0046872]; protein homodimerization activity [GO:0042803]; pyridoxal phosphate binding [GO:0030170]; succinate-semialdehyde dehydrogenase binding [GO:0032145]	4-aminobutyrate transaminase complex [GO:0032144]; extracellular exosome [GO:0070062]; mitochondrial matrix [GO:0005759]; mitochondrion [GO:0005739]; neuron projection [GO:0043005]	Pf00202, Pf13481	0.506018	0.627823	0.0616901	0.696209
P59215	Gnao1	Master Protein	Guanine nucleotide-binding protein G(o) subunit alpha OS=Rattus norvegicus GN=Gnao1 PE=1 SV=2	17.7905	17.775	17.8548	17.8024	17.906	18.0395	17.9834	18.0343	18.0019	17.9929	521.467	78.2486	23	1073	6	354	40.043	5.53	3547.13	28373.4	High	50664	ENSRNOG00000019482		adenylate cyclase-modulating G-protein coupled receptor signaling pathway [GO:0007188]; aging [GO:0007568]; dopamine receptor signaling pathway [GO:0007212]; forebrain development [GO:0030900]; G-protein coupled receptor signaling pathway [GO:0007186]; locomotory behavior [GO:0007626]; negative regulation of calcium ion transport [GO:0051926]; neuron projection development [GO:0031175]; positive …	corticotropin-releasing hormone receptor 1 binding [GO:0051430]; GDP binding [GO:0019003]; G-protein beta/gamma-subunit complex binding [GO:0031683]; G-protein coupled serotonin receptor binding [GO:0031821]; GTPase activating protein binding [GO:0032794]; GTPase activity [GO:0003924]; GTP binding [GO:0005525]; metal ion binding [GO:0046872]; mu-type opioid receptor binding [GO:0031852]; protein …	cell body [GO:0044297]; dendrite [GO:0030425]; heterotrimeric G-protein complex [GO:0005834]; membrane [GO:0016020]; myelin sheath [GO:0043209]; neuron projection [GO:0043005]; protein complex [GO:0043234]	Pf00025, Pf00503	0.000120257	0.00920635	0.184642	6.93466	+
Q6AY56	Tuba8	Master Protein	Tubulin alpha-8 chain OS=Rattus norvegicus GN=Tuba8 PE=2 SV=1	14.3514	14.3633	14.0141	14.3805	14.044	15.4458	14.7104	14.5829	15.123	15.2883	521.436	60.5791	25	1304	8	449	50.006	5.1	1332.52	44833.3	High	500377	ENSRNOG00000048169		microtubule-based process [GO:0007017]	GTPase activity [GO:0003924]; GTP binding [GO:0005525]; structural constituent of cytoskeleton [GO:0005200]	cytoplasm [GO:0005737]; microtubule [GO:0005874]	Pf00091, Pf03953	0.00256476	0.0267135	0.79943	4.31458	+
D3ZNW5	Nfasc	Master Protein	Neurofascin OS=Rattus norvegicus GN=Nfasc PE=1 SV=3	16.6375	16.6109	16.7801	16.7217	16.7342	17.0175	16.966	17.0179	17.0969	17.0809	520.73	47.4446	55	491	5	1174	132.135	6.7	20.063	13759	High	116690	ENSRNOG00000030515		axon guidance [GO:0007411]; myelination [GO:0042552]; peripheral nervous system development [GO:0007422]; synapse organization [GO:0050808]; transmission of nerve impulse [GO:0019226]		integral component of membrane [GO:0016021]	Pf00041, Pf00047, Pf07679, Pf07686, Pf13882, Pf13895, Pf13927	2.60811e-05	0.00553846	0.338998	8.58966	+
P63319	Prkcg	Master Protein	Protein kinase C gamma type OS=Rattus norvegicus GN=Prkcg PE=1 SV=1	16.9097	16.7862	16.8359	16.8937	17.0373	17.0964	17.0484	17.0428	17.0573	16.973	518.791	57.9627	42	526	39	697	78.307	7.46	104.501	15211.6	High	24681	ENSRNOG00000054371		chemical synaptic transmission [GO:0007268]; chemosensory behavior [GO:0007635]; innervation [GO:0060384]; intracellular signal transduction [GO:0035556]; learning or memory [GO:0007611]; negative regulation of neuron apoptotic process [GO:0043524]; negative regulation of proteasomal protein catabolic process [GO:1901799]; negative regulation of protein ubiquitination [GO:0031397]; peptidyl-serin…	ATP binding [GO:0005524]; calcium-dependent protein kinase C activity [GO:0004698]; protein kinase C activity [GO:0004697]; protein serine/threonine/tyrosine kinase activity [GO:0004712]; zinc ion binding [GO:0008270]	cell-cell junction [GO:0005911]; cytosol [GO:0005829]; dendrite [GO:0030425]; neuron projection [GO:0043005]; nucleus [GO:0005634]; perinuclear region of cytoplasm [GO:0048471]; plasma membrane [GO:0005886]; postsynaptic density [GO:0014069]; synaptic membrane [GO:0097060]	Pf00069, Pf00130, Pf00168, Pf00433, Pf07714	0.0120739	0.0512959	0.15101	3.22907
Q6P6R2	Dld	Master Protein	Dihydrolipoyl dehydrogenase, mitochondrial OS=Rattus norvegicus GN=Dld PE=1 SV=1	16.6953	16.6391	16.6571	16.6504	16.7913	16.8213	16.8681	16.7248	16.9985	17.0522	513.983	70.5305	24	465	24	509	54.004	7.87	160.026	18377.2	High	298942	ENSRNOG00000006364		2-oxoglutarate metabolic process [GO:0006103]; acetyl-CoA biosynthetic process from pyruvate [GO:0006086]; aging [GO:0007568]; cell redox homeostasis [GO:0045454]; dihydrolipoamide metabolic process [GO:0051068]; gastrulation [GO:0007369]; lipoate metabolic process [GO:0009106]; mitochondrial electron transport, NADH to ubiquinone [GO:0006120]; proteolysis [GO:0006508]; regulation of membrane pot…	dihydrolipoyl dehydrogenase activity [GO:0004148]; flavin adenine dinucleotide binding [GO:0050660]; lipoamide binding [GO:0043544]; NAD binding [GO:0051287]; pyruvate dehydrogenase (NAD+) activity [GO:0034604]	acrosomal matrix [GO:0043159]; mitochondrial matrix [GO:0005759]; mitochondrion [GO:0005739]; motile cilium [GO:0031514]; myelin sheath [GO:0043209]; nucleoplasm [GO:0005654]; oxoglutarate dehydrogenase complex [GO:0045252]; pyruvate dehydrogenase complex [GO:0045254]	Pf00070, Pf00890, Pf01134, Pf01946, Pf02852, Pf03486, Pf07992, Pf12831, Pf13450	0.013654	0.0540982	0.206364	3.1473
M0RA99	Ptprs	Master Protein	Protein-tyrosine-phosphatase OS=Rattus norvegicus GN=Ptprs PE=1 SV=2	11.7607	11.658	11.8339	11.6914	11.7599	11.675	11.645	11.6768	11.764	11.7873	513.555	46.4262	44	309	1	1497	168.073	7.06	7.873	11813.3	High		ENSRNOG00000047247			protein tyrosine phosphatase activity [GO:0004725]	integral component of membrane [GO:0016021]	Pf00041, Pf00047, Pf00102, Pf07679, Pf13895, Pf13927, Pf14566	0.472093	0.594757	-0.0311874	-0.75464
P42346	Mtor	Master Protein	Serine/threonine-protein kinase mTOR OS=Rattus norvegicus GN=Mtor PE=1 SV=1	15.6195	15.6433	15.5884	15.6581	15.6218	15.6769	15.6809	15.6829	15.6536	15.636	510.477	36.0926	76	274	76	2549	288.61	7.17	2.946	7259.62	High	56718	ENSRNOG00000009615		'de novo' pyrimidine nucleobase biosynthetic process [GO:0006207]; brain development [GO:0007420]; cardiac muscle cell development [GO:0055013]; cardiac muscle contraction [GO:0060048]; cell aging [GO:0007569]; cell growth [GO:0016049]; cell projection organization [GO:0030030]; cellular response to hypoxia [GO:0071456]; cellular response to leucine [GO:0071233]; cellular response to leucine star…	ATP binding [GO:0005524]; phosphoprotein binding [GO:0051219]; protein domain specific binding [GO:0019904]; protein kinase binding [GO:0019901]; protein serine/threonine kinase activity [GO:0004674]; ribosome binding [GO:0043022]; RNA polymerase III type 1 promoter DNA binding [GO:0001030]; RNA polymerase III type 2 promoter DNA binding [GO:0001031]; RNA polymerase III type 3 promoter DNA bindin…	cytosol [GO:0005829]; dendrite [GO:0030425]; endoplasmic reticulum membrane [GO:0005789]; Golgi membrane [GO:0000139]; lysosomal membrane [GO:0005765]; lysosome [GO:0005764]; macromolecular complex [GO:0032991]; mitochondrial outer membrane [GO:0005741]; nucleus [GO:0005634]; PML body [GO:0016605]; TORC1 complex [GO:0031931]; TORC2 complex [GO:0031932]	Pf00454, Pf02259, Pf02260, Pf08771, Pf11865	0.0287031	0.0795659	0.039876	2.66229
Q641Z6	Ehd1	Master Protein	EH domain-containing protein 1 OS=Rattus norvegicus GN=Ehd1 PE=1 SV=1	16.6975	16.696	16.6745	16.746	16.676	16.8348	16.7505	16.7256	16.7453	16.8134	507.473	86.1423	44	399	24	534	60.565	6.83	205.199	11412.2	High	293692	ENSRNOG00000043503		cellular response to nerve growth factor stimulus [GO:1990090]; cholesterol homeostasis [GO:0042632]; cilium assembly [GO:0060271]; endocytic recycling [GO:0032456]; endocytosis [GO:0006897]; intracellular protein transport [GO:0006886]; low-density lipoprotein particle clearance [GO:0034383]; neuron projection development [GO:0031175]; positive regulation of cholesterol storage [GO:0010886]; pos…	ATP binding [GO:0005524]; calcium ion binding [GO:0005509]; GTP binding [GO:0005525]	ciliary pocket membrane [GO:0020018]; early endosome membrane [GO:0031901]; endocytic vesicle [GO:0030139]; endosome membrane [GO:0010008]; lipid particle [GO:0005811]; myelin sheath [GO:0043209]; perinuclear region of cytoplasm [GO:0048471]; plasma membrane [GO:0005886]; platelet dense tubular network membrane [GO:0031095]; recycling endosome membrane [GO:0055038]	Pf00350, Pf01926, Pf12763	0.0155809	0.0572924	0.0759228	3.06007
P13264	Gls	Master Protein	Glutaminase kidney isoform, mitochondrial OS=Rattus norvegicus GN=Gls PE=1 SV=2	16.8614	16.7926	16.8662	16.7551	16.7954	16.7536	16.8486	16.7269	16.9853	16.8528	507.253	64.6884	36	444	7	674	73.976	7.87	83.834	12788.2	High	24398			glutamate biosynthetic process [GO:0006537]; glutamine catabolic process [GO:0006543]; protein homotetramerization [GO:0051289]	glutaminase activity [GO:0004359]	cytosol [GO:0005829]; mitochondrial matrix [GO:0005759]; mitochondrion [GO:0005739]	Pf04960, Pf12796	0.711214	0.801473	0.0193062	0.383676
P28480	Tcp1	Master Protein	T-complex protein 1 subunit alpha OS=Rattus norvegicus GN=Tcp1 PE=1 SV=1	16.5285	16.4904	16.5104	16.5631	16.4959	16.5502	16.489	16.578	16.5825	16.5414	506.322	79.4964	37	432	37	556	60.322	6.21	155.475	14671.6	High	24818	ENSRNOG00000014160		'de novo' protein folding [GO:0006458]; binding of sperm to zona pellucida [GO:0007339]; chaperone-mediated protein folding [GO:0061077]; positive regulation of establishment of protein localization to telomere [GO:1904851]; positive regulation of protein localization to Cajal body [GO:1904871]; positive regulation of telomerase activity [GO:0051973]; positive regulation of telomerase RNA localiz…	ATP binding [GO:0005524]; protein binding involved in protein folding [GO:0044183]; RNA binding [GO:0003723]; ubiquitin protein ligase binding [GO:0031625]; unfolded protein binding [GO:0051082]	acrosomal vesicle [GO:0001669]; cell body [GO:0044297]; chaperonin-containing T-complex [GO:0005832]; extracellular exosome [GO:0070062]; Golgi apparatus [GO:0005794]; heterochromatin [GO:0000792]; microtubule [GO:0005874]; myelin sheath [GO:0043209]; nuclear heterochromatin [GO:0005720]; pericentriolar material [GO:0000242]; zona pellucida receptor complex [GO:0002199]	Pf00118	0.189569	0.301165	0.0305298	1.43368
A0A0G2KAM3	Pdhb	Master Protein	Pyruvate dehydrogenase E1 component subunit beta, mitochondrial OS=Rattus norvegicus GN=Pdhb PE=1 SV=1	16.9074	16.9651	16.9697	16.8406	16.9574	17.0351	17.0853	16.9558	17.2353	17.2064	502.607	55.0827	17	533	17	423	46.163	8.41	495.195	18840	High		ENSRNOG00000007895		tricarboxylic acid cycle [GO:0006099]	pyruvate dehydrogenase (acetyl-transferring) activity [GO:0004739]; pyruvate dehydrogenase (NAD+) activity [GO:0034604]	extracellular exosome [GO:0070062]; mitochondrion [GO:0005739]; nucleoplasm [GO:0005654]; pyruvate dehydrogenase complex [GO:0045254]	Pf02779, Pf02780	0.016152	0.0586351	0.175524	3.03638
F1M9V7	Npepps	Master Protein	Protein Npepps OS=Rattus norvegicus GN=Npepps PE=1 SV=1	16.6148	16.4956	16.5504	16.6143	16.6332	16.7347	16.5858	16.7214	16.5431	16.5266	502.467	66.087	48	379	48	920	103.279	5.77	27.585	9977.45	High	50558	ENSRNOG00000023095		cellular response to hypoxia [GO:0071456]; peptide catabolic process [GO:0043171]; positive regulation of protein targeting to mitochondrion [GO:1903955]	aminopeptidase activity [GO:0004177]; metalloaminopeptidase activity [GO:0070006]; peptide binding [GO:0042277]; zinc ion binding [GO:0008270]	cytoplasm [GO:0005737]; cytosol [GO:0005829]; extracellular exosome [GO:0070062]	Pf01433, Pf11838, Pf13485	0.450071	0.574538	0.0406494	0.79406
A0A0G2K5N6	Rock2	Master Protein	Rho-associated protein kinase OS=Rattus norvegicus GN=Rock2 PE=1 SV=1	16.7276	16.6882	16.6422	16.7307	16.6882	16.8255	16.7631	16.8181	16.8088	16.7383	500.747	54.2507	84	427	74	1388	160.499	5.99	14.331	7262.52	High	25537	ENSRNOG00000004496		cellular response to testosterone stimulus [GO:0071394]; centrosome duplication [GO:0051298]; cortical actin cytoskeleton organization [GO:0030866]; establishment of protein localization to plasma membrane [GO:0090002]; I-kappaB kinase/NF-kappaB signaling [GO:0007249]; negative regulation of angiogenesis [GO:0016525]; negative regulation of bicellular tight junction assembly [GO:1903347]; negativ…	ATP binding [GO:0005524]; metal ion binding [GO:0046872]; Rho-dependent protein serine/threonine kinase activity [GO:0072518]; Rho GTPase binding [GO:0017048]; RNA binding [GO:0003723]	centrosome [GO:0005813]; cytoplasmic ribonucleoprotein granule [GO:0036464]; cytosol [GO:0005829]	Pf00038, Pf00069, Pf00130, Pf01576, Pf01636, Pf02185, Pf04111, Pf05557, Pf05622, Pf06160, Pf07714, Pf07888, Pf08912, Pf09726, Pf09731, Pf11559, Pf12128, Pf12718, Pf12795, Pf13094, Pf14531	0.00361183	0.0316446	0.0953953	4.0643	+
Q75Q39	Tomm70	Master Protein	Mitochondrial import receptor subunit TOM70 OS=Rattus norvegicus GN=Tomm70a PE=1 SV=1	17.0066	16.9223	17.0519	16.9101	16.9732	16.9173	17.0323	16.9708	17.1087	17.1255	498.566	65.2459	38	498	38	610	67.402	7.5	174.083	13600.4	High	304017	ENSRNOG00000001640		protein transport [GO:0015031]		integral component of membrane [GO:0016021]; mitochondrial outer membrane [GO:0005741]	Pf00515, Pf07719, Pf13414	0.257324	0.377264	0.0581093	1.21967
O08839	Bin1	Master Protein	Myc box-dependent-interacting protein 1 OS=Rattus norvegicus GN=Bin1 PE=1 SV=1	16.6443	16.5939	16.6481	16.6495	16.6445	16.8474	16.7681	16.8985	16.736	16.8251	497.763	60.7143	34	488	6	588	64.493	5.03	500.187	13385.1	High	117028			endocytosis [GO:0006897]; lipid tube assembly [GO:0060988]; positive regulation of apoptotic process [GO:0043065]; positive regulation of astrocyte differentiation [GO:0048711]; positive regulation of endocytosis [GO:0045807]; positive regulation of GTPase activity [GO:0043547]; regulation of cell cycle arrest [GO:0071156]; regulation of neuron differentiation [GO:0045664]	GTPase binding [GO:0051020]; protein complex binding [GO:0032403]; protein heterodimerization activity [GO:0046982]	axon [GO:0030424]; axon initial segment [GO:0043194]; axon terminus [GO:0043679]; cerebellar mossy fiber [GO:0044300]; I band [GO:0031674]; lipid tube [GO:0060987]; microtubule [GO:0005874]; node of Ranvier [GO:0033268]; nucleus [GO:0005634]; synaptic vesicle [GO:0008021]; T-tubule [GO:0030315]; varicosity [GO:0043196]; Z disc [GO:0030018]	Pf00018, Pf03114, Pf07653, Pf14604	0.000387983	0.013344	0.178979	5.83809	+
A0A0A6YYM0	Acsl6	Master Protein	Long-chain-fatty-acid--CoA ligase 6 OS=Rattus norvegicus GN=Acsl6 PE=1 SV=1	16.6204	16.5583	16.6209	16.4944	16.6008	16.6516	16.7081	16.649	16.5892	16.7956	496.012	69.6676	46	441	2	722	80.896	7.01	93.901	12722.3	High		ENSRNOG00000026745		neuroblast proliferation [GO:0007405]	long-chain fatty acid-CoA ligase activity [GO:0004467]	integral component of membrane [GO:0016021]; mitochondrion [GO:0005739]	Pf00501	0.0459277	0.107601	0.0997299	2.36043
Q64428	Hadha	Master Protein	Trifunctional enzyme subunit alpha, mitochondrial OS=Rattus norvegicus GN=Hadha PE=1 SV=2	16.6363	16.7425	16.7019	16.6894	16.8689	16.56	16.6681	16.598	16.7643	16.7435	495.547	65.924	38	405	37	763	82.613	9.06	52.367	12259.6	High	170670	ENSRNOG00000024629		fatty acid beta-oxidation [GO:0006635]; response to drug [GO:0042493]; response to insulin [GO:0032868]	3-hydroxyacyl-CoA dehydrogenase activity [GO:0003857]; acetyl-CoA C-acyltransferase activity [GO:0003988]; enoyl-CoA hydratase activity [GO:0004300]; fatty-acyl-CoA binding [GO:0000062]; long-chain-3-hydroxyacyl-CoA dehydrogenase activity [GO:0016509]; long-chain-enoyl-CoA hydratase activity [GO:0016508]; NAD binding [GO:0051287]; protein complex binding [GO:0032403]	extracellular matrix [GO:0031012]; mitochondrial fatty acid beta-oxidation multienzyme complex [GO:0016507]; mitochondrial inner membrane [GO:0005743]; mitochondrial nucleoid [GO:0042645]; mitochondrion [GO:0005739]	Pf00378, Pf00725, Pf02737	0.305409	0.427204	-0.061042	-1.09494
A0A0G2KB92	Dclk1	Master Protein	Serine/threonine-protein kinase DCLK1 OS=Rattus norvegicus GN=Dclk1 PE=1 SV=1	16.4087	16.5053	16.5027	16.476	16.5266	16.4246	16.3722	16.2197	16.331	16.3881	494.064	59.2593	37	379	20	729	80.953	8.73	56.797	11698.3	High		ENSRNOG00000032922		intracellular signal transduction [GO:0035556]	ATP binding [GO:0005524]; protein serine/threonine kinase activity [GO:0004674]	intracellular [GO:0005622]	Pf00069, Pf03607, Pf07714, Pf14531	0.00997088	0.0463386	-0.136733	-3.35735	+
P62632	Eef1a2	Master Protein	Elongation factor 1-alpha 2 OS=Rattus norvegicus GN=Eef1a2 PE=1 SV=1	16.6901	16.8055	16.4762	16.7138	16.647	16.4655	16.6254	16.3725	16.6075	16.4498	493.484	77.7538	28	756	15	463	50.422	9.03	1317.26	20897.2	High	24799	ENSRNOG00000012477		positive regulation of apoptotic process [GO:0043065]; positive regulation of lipid kinase activity [GO:0090218]; response to electrical stimulus [GO:0051602]; response to inorganic substance [GO:0010035]	GTPase activity [GO:0003924]; GTP binding [GO:0005525]; protein kinase binding [GO:0019901]; translation elongation factor activity [GO:0003746]	eukaryotic translation elongation factor 1 complex [GO:0005853]; intracellular [GO:0005622]; myelin sheath [GO:0043209]; neuronal cell body [GO:0043025]; nucleus [GO:0005634]	Pf00009, Pf03143, Pf03144	0.0561755	0.124707	-0.162349	-2.23138
Q7TT49	Cdc42bpb	Master Protein	Serine/threonine-protein kinase MRCK beta OS=Rattus norvegicus GN=Cdc42bpb PE=1 SV=1	16.0121	16.0417	15.9712	16.0386	16.0572	15.9542	15.9829	15.9959	15.9889	15.9815	491.319	48.7449	77	296	67	1713	194.765	6.46	8.339	7346.57	High	113960	ENSRNOG00000009675		actin cytoskeleton organization [GO:0030036]; actin cytoskeleton reorganization [GO:0031532]; actomyosin structure organization [GO:0031032]; cell migration [GO:0016477]; intracellular signal transduction [GO:0035556]; protein phosphorylation [GO:0006468]	ATP binding [GO:0005524]; magnesium ion binding [GO:0000287]; protein serine/threonine kinase activity [GO:0004674]; Rho GTPase binding [GO:0017048]	actomyosin [GO:0042641]; cell-cell junction [GO:0005911]; cell leading edge [GO:0031252]; cytoplasm [GO:0005737]; extracellular exosome [GO:0070062]; plasma membrane [GO:0005886]	Pf00038, Pf00069, Pf00130, Pf00261, Pf00769, Pf00780, Pf00786, Pf01442, Pf01540, Pf01576, Pf02029, Pf02463, Pf02841, Pf03148, Pf03938, Pf03962, Pf03999, Pf04012, Pf04111, Pf04156, Pf04849, Pf05262, Pf05276, Pf05483, Pf05557, Pf05622, Pf05667, Pf05701, Pf05911, Pf06008, Pf06160, Pf07321, Pf07714, Pf07767, Pf07888, Pf07926, Pf08017, Pf08317, Pf08826, Pf09304, Pf09321, Pf09726, Pf09728, Pf09730, Pf0…	0.0312779	0.0844939	-0.0434738	-2.60696
Q9WV48	Shank1	Master Protein	SH3 and multiple ankyrin repeat domains protein 1 OS=Rattus norvegicus GN=Shank1 PE=1 SV=1	15.6975	15.7388	16.0006	15.7634	15.9164	15.8694	15.7265	15.8211	15.8651	15.8896	489.879	37.8865	60	269	58	2167	226.196	8.34	6.03	7921.3	High	78957	ENSRNOG00000019207		adult behavior [GO:0030534]; associative learning [GO:0008306]; cytoskeletal anchoring at plasma membrane [GO:0007016]; dendritic spine morphogenesis [GO:0060997]; determination of affect [GO:0050894]; habituation [GO:0046959]; long-term memory [GO:0007616]; negative regulation of actin filament bundle assembly [GO:0032232]; neuromuscular process controlling balance [GO:0050885]; olfactory behavi…	ankyrin repeat binding [GO:0071532]; GKAP/Homer scaffold activity [GO:0030160]; identical protein binding [GO:0042802]; ionotropic glutamate receptor binding [GO:0035255]; protein complex binding [GO:0032403]; protein C-terminus binding [GO:0008022]; receptor signaling complex scaffold activity [GO:0030159]; scaffold protein binding [GO:0097110]; SH3 domain binding [GO:0017124]; somatostatin rece…	cell junction [GO:0030054]; cytosol [GO:0005829]; dendrite [GO:0030425]; dendritic spine [GO:0043197]; excitatory synapse [GO:0060076]; intracellular [GO:0005622]; ionotropic glutamate receptor complex [GO:0008328]; neuron projection [GO:0043005]; plasma membrane [GO:0005886]; postsynaptic density [GO:0014069]; postsynaptic membrane [GO:0045211]; synapse [GO:0045202]	Pf00018, Pf00023, Pf00536, Pf00595, Pf02198, Pf07647, Pf07653, Pf12796, Pf13637, Pf13857, Pf14604	0.869108	0.913716	0.0110079	0.170161
P09117	Aldoc	Master Protein	Fructose-bisphosphate aldolase C OS=Rattus norvegicus GN=Aldoc PE=1 SV=3	16.5798	16.4765	16.5266	16.5953	16.5827	16.6028	16.5347	16.5465	16.6175	16.3977	489.528	86.7769	32	574	13	363	39.259	7.12	739.568	21744.1	High	24191	ENSRNOG00000011452		aging [GO:0007568]; animal organ regeneration [GO:0031100]; apoptotic process [GO:0006915]; fructose 1,6-bisphosphate metabolic process [GO:0030388]; glycolytic process [GO:0006096]; protein heterotetramerization [GO:0051290]; protein homotetramerization [GO:0051289]; response to hypoxia [GO:0001666]; response to organic cyclic compound [GO:0014070]; response to organonitrogen compound [GO:001024…	fructose-bisphosphate aldolase activity [GO:0004332]	axon [GO:0030424]; cytoplasm [GO:0005737]	Pf00274	0.789974	0.858564	-0.0123493	-0.275419
P33124-2	Acsl6	Master Protein	Isoform 2 of Long-chain-fatty-acid--CoA ligase 6 OS=Rattus norvegicus GN=Acsl6	8.73911	8.85112	8.90719	8.86697	8.93251	8.80058	8.83763	8.88234	8.79604	8.79214	489.032	69.1535	45	438	1	697	78.177	7.21	99	12745.6	High	117243			cellular response to insulin stimulus [GO:0032869]; fatty acid transport [GO:0015908]; long-chain fatty acid metabolic process [GO:0001676]; neuron development [GO:0048666]; phospholipid biosynthetic process [GO:0008654]; positive regulation of neuron projection development [GO:0010976]; positive regulation of plasma membrane long-chain fatty acid transport [GO:0010747]; positive regulation of tr…	ATP binding [GO:0005524]; decanoate--CoA ligase activity [GO:0102391]; long-chain fatty acid-CoA ligase activity [GO:0004467]; protein homodimerization activity [GO:0042803]	endoplasmic reticulum membrane [GO:0005789]; integral component of membrane [GO:0016021]; mitochondrial outer membrane [GO:0005741]; nucleus [GO:0005634]; peroxisomal membrane [GO:0005778]	Pf00501	0.345023	0.470042	-0.0376362	-1.00346
Q8K3M6	Erc2	Master Protein	ERC protein 2 OS=Rattus norvegicus GN=Erc2 PE=1 SV=1	16.9488	16.9168	17.1318	16.9936	17.0492	17.0667	16.9823	16.9922	17.1286	17.159	488.958	59.6656	75	517	2	957	110.55	7.11	39.081	10474.5	High	259269			synapse assembly [GO:0007416]; synapse organization [GO:0050808]	PDZ domain binding [GO:0030165]; protein complex binding [GO:0032403]	cell junction [GO:0030054]; cytoskeleton [GO:0005856]; endoplasmic reticulum [GO:0005783]; growth cone [GO:0030426]; membrane [GO:0016020]; neuronal cell body [GO:0043025]; postsynaptic density [GO:0014069]; presynaptic active zone [GO:0048786]; presynaptic membrane [GO:0042734]; protein complex [GO:0043234]; synapse [GO:0045202]; terminal bouton [GO:0043195]	Pf04156, Pf10174	0.299453	0.422058	0.0576935	1.10949
F1M5N4	Me3	Master Protein	Malic enzyme OS=Rattus norvegicus GN=Me3 PE=3 SV=2	16.2421	16.308	16.4602	16.1774	16.3155	16.6521	16.7099	16.5363	16.7529	16.6767	487.717	73.3884	36	387	34	605	67.166	7.97	83.14	9523.58	High	361602	ENSRNOG00000017311		malate metabolic process [GO:0006108]; pyruvate metabolic process [GO:0006090]	malate dehydrogenase (decarboxylating) (NAD+) activity [GO:0004471]; malate dehydrogenase (decarboxylating) (NADP+) activity [GO:0004473]; metal ion binding [GO:0046872]; NAD binding [GO:0051287]	mitochondrion [GO:0005739]	Pf00390, Pf03949	0.000281176	0.01308	0.364899	6.12642	+
P61265	Stx1b	Master Protein	Syntaxin-1B OS=Rattus norvegicus GN=Stx1b PE=1 SV=1	17.1608	17.3455	17.39	17.2214	17.1427	17.3692	17.5127	17.431	17.3856	17.3875	486.635	72.5694	30	676	24	288	33.224	5.38	7078.46	17378.5	High	24923	ENSRNOG00000019193		calcium ion-regulated exocytosis of neurotransmitter [GO:0048791]; exocytic insertion of neurotransmitter receptor to postsynaptic membrane [GO:0098967]; negative regulation of macropinocytosis [GO:1905302]; negative regulation of neuron projection development [GO:0010977]; negative regulation of synaptic vesicle recycling [GO:1903422]; positive regulation of excitatory postsynaptic potential [GO…	protein domain specific binding [GO:0019904]; protein kinase binding [GO:0019901]; receptor binding [GO:0005102]; SNAP receptor activity [GO:0005484]; SNARE binding [GO:0000149]	integral component of membrane [GO:0016021]; membrane [GO:0016020]; plasma membrane [GO:0005886]; presynaptic active zone membrane [GO:0048787]; presynaptic membrane [GO:0042734]; SNARE complex [GO:0031201]; synaptic vesicle [GO:0008021]	Pf00804, Pf05739, Pf13166, Pf14523	0.0183004	0.0622746	0.165104	2.95446
Q99JE4	Rasgrf2	Master Protein	Ras-specific guanine nucleotide-releasing factor 2 OS=Rattus norvegicus GN=Rasgrf2 PE=1 SV=1	16.1178	16.1082	15.9173	16.1672	16.1474	16.2273	16.1156	16.0601	16.2323	16.3364	484.525	50	55	360	49	1190	135.741	7.85	13.827	9498.57	High	114513			regulation of Rho protein signal transduction [GO:0035023]; small GTPase mediated signal transduction [GO:0007264]	calmodulin binding [GO:0005516]; Rho guanyl-nucleotide exchange factor activity [GO:0005089]	endoplasmic reticulum membrane [GO:0005789]; plasma membrane [GO:0005886]	Pf00169, Pf00617, Pf00618, Pf00621	0.158051	0.262424	0.102751	1.55714
A0A0G2JY08	Myo18a	Master Protein	Protein Myo18a OS=Rattus norvegicus GN=Myo18a PE=1 SV=1	16.0272	15.9308	15.9819	16.0358	15.9852	15.9304	15.9587	15.9688	16.021	15.9483	484.511	41.6261	77	302	75	2054	233.237	6.24	4.13	5446.9	High		ENSRNOG00000033101		actomyosin structure organization [GO:0031032]; asymmetric Golgi ribbon formation [GO:0090164]; cell migration [GO:0016477]; Golgi vesicle budding [GO:0048194]; negative regulation of apoptotic process [GO:0043066]; positive regulation of opsonization [GO:1903028]; positive regulation of protein secretion [GO:0050714]; regulation of macrophage activation [GO:0043030]	actin filament binding [GO:0051015]; ADP binding [GO:0043531]; ATP binding [GO:0005524]; motor activity [GO:0003774]; RNA binding [GO:0003723]	actomyosin [GO:0042641]; Golgi membrane [GO:0000139]; myosin complex [GO:0016459]; trans-Golgi network [GO:0005802]	Pf00038, Pf00063, Pf00595, Pf00769, Pf01496, Pf01576, Pf02463, Pf02841, Pf03962, Pf04111, Pf04156, Pf04502, Pf04615, Pf05483, Pf05557, Pf05622, Pf05701, Pf05911, Pf05914, Pf06160, Pf06785, Pf07888, Pf09726, Pf09728, Pf09730, Pf09787, Pf10174, Pf12128, Pf12329, Pf12889, Pf13166, Pf13514, Pf13851, Pf15070, Pf15397	0.30135	0.423589	-0.0267414	-1.10483
Q05175	Basp1	Master Protein	Brain acid soluble protein 1 OS=Rattus norvegicus GN=Basp1 PE=1 SV=2	17.8367	17.9476	18.0915	17.8431	17.7968	17.9873	17.994	18.0252	17.9049	17.8742	484.395	84.0909	28	822	2	220	21.777	4.51	1.87382e+06	24200.5	High	64160			negative regulation of transcription, DNA-templated [GO:0045892]	calmodulin binding [GO:0005516]; transcription corepressor activity [GO:0003714]; transcription regulatory region DNA binding [GO:0044212]	cytoplasm [GO:0005737]; growth cone [GO:0030426]; nuclear speck [GO:0016607]; nucleus [GO:0005634]; plasma membrane [GO:0005886]		0.398251	0.525281	0.0540207	0.89235
M0RB22	Ptprd	Master Protein	Protein Ptprd OS=Rattus norvegicus GN=Ptprd PE=1 SV=2	15.6424	15.6916	15.8675	15.7614	15.79	15.7461	15.7101	15.749	15.7197	15.8224	483.83	38.5648	52	271	35	1937	217.054	6.54	3.394	9770.41	High		ENSRNOG00000005711			protein tyrosine phosphatase activity [GO:0004725]	extracellular exosome [GO:0070062]; integral component of membrane [GO:0016021]	Pf00041, Pf00047, Pf00102, Pf07679, Pf13895, Pf13927, Pf14566	0.980538	0.987709	-0.0011013	-0.0251674
D4AE00	Ap3b2	Master Protein	AP-3 complex subunit beta OS=Rattus norvegicus GN=Ap3b2 PE=1 SV=1	16.58	16.4393	16.4097	16.5359	16.5099	16.4865	16.4454	16.5014	16.5144	16.4116	483.747	51.4787	52	366	44	1082	119.068	5.63	17.233	10525.2	High	308777	ENSRNOG00000019249		anterograde synaptic vesicle transport [GO:0048490]; intracellular protein transport [GO:0006886]		AP-3 adaptor complex [GO:0030123]; axon cytoplasm [GO:1904115]; clathrin adaptor complex [GO:0030131]	Pf01602, Pf12717, Pf13646, Pf14796	0.544805	0.664844	-0.0231087	-0.632346
P97846	Cntnap1	Master Protein	Contactin-associated protein 1 OS=Rattus norvegicus GN=Cntnap1 PE=1 SV=1	15.9985	15.9341	16.1559	16.0828	16.0798	16.3041	16.1503	16.1625	16.2272	16.4248	482.176	45.6915	52	319	52	1381	155.769	6.99	11.962	10345.8	High	84008	ENSRNOG00000020277		cell adhesion [GO:0007155]; central nervous system myelination [GO:0022010]; cytoskeleton organization [GO:0007010]; myelination [GO:0042552]; myelination in peripheral nervous system [GO:0022011]; neuromuscular process controlling balance [GO:0050885]; neuromuscular process controlling posture [GO:0050884]; neuronal action potential propagation [GO:0019227]; neuron projection morphogenesis [GO:0…	SH3 domain binding [GO:0017124]	axon [GO:0030424]; integral component of membrane [GO:0016021]; myelin sheath [GO:0043209]; paranodal junction [GO:0033010]; paranode region of axon [GO:0033270]; voltage-gated potassium channel complex [GO:0008076]	Pf00054, Pf00147, Pf00754, Pf02210	0.0125507	0.0522411	0.203569	3.20326
P62260	Ywhae	Master Protein	14-3-3 protein epsilon OS=Rattus norvegicus GN=Ywhae PE=1 SV=1	17.5027	17.467	17.532	17.5739	17.4936	17.6441	17.5193	17.6704	17.4195	17.3887	481.316	79.2157	30	687	27	255	29.155	4.74	24483.4	20657.6	High	29753	ENSRNOG00000005290		cellular response to heat [GO:0034605]; cerebral cortex development [GO:0021987]; hippocampus development [GO:0021766]; MAPK cascade [GO:0000165]; negative regulation of calcium ion export from cell [GO:1905913]; negative regulation of calcium ion transmembrane transporter activity [GO:1901020]; negative regulation of peptidyl-serine dephosphorylation [GO:1902309]; neuron migration [GO:0001764]; …	cadherin binding [GO:0045296]; calcium channel regulator activity [GO:0005246]; enzyme binding [GO:0019899]; histone deacetylase binding [GO:0042826]; ion channel binding [GO:0044325]; MHC class II protein complex binding [GO:0023026]; phosphoserine residue binding [GO:0050815]; potassium channel regulator activity [GO:0015459]; protein complex binding [GO:0032403]; protein domain specific bindin…	axon [GO:0030424]; central region of growth cone [GO:0090724]; cytoplasm [GO:0005737]; cytosol [GO:0005829]; extracellular exosome [GO:0070062]; focal adhesion [GO:0005925]; kinesin complex [GO:0005871]; melanosome [GO:0042470]; mitochondrion [GO:0005739]; nucleus [GO:0005634]; plasma membrane [GO:0005886]	Pf00244	0.813986	0.874823	0.0145596	0.243179
M0R5U4	Adcy9	Master Protein	Adenylate cyclase 9 (Predicted), isoform CRA_b OS=Rattus norvegicus GN=Adcy9 PE=1 SV=2	16.0097	15.9741	16.1468	16.0493	16.0734	16.2523	15.9965	16.1323	16.2404	16.2868	481.049	47.7105	54	286	54	1354	150.906	7.09	11.664	7446.39	High	302950	ENSRNOG00000049768		adenylate cyclase-activating adrenergic receptor signaling pathway [GO:0071880]; cAMP biosynthetic process [GO:0006171]; cGMP biosynthetic process [GO:0006182]; intracellular signal transduction [GO:0035556]; signal transduction [GO:0007165]	adenylate cyclase activity [GO:0004016]; guanylate cyclase activity [GO:0004383]; nucleotide binding [GO:0000166]	axon [GO:0030424]; dendrite [GO:0030425]; guanylate cyclase complex, soluble [GO:0008074]; integral component of plasma membrane [GO:0005887]; plasma membrane [GO:0005886]	Pf00211	0.0627155	0.135741	0.131003	2.16076
A0A0G2K0B6	Snap91	Master Protein	Clathrin coat assembly protein AP180 OS=Rattus norvegicus GN=Snap91 PE=1 SV=1	16.8681	16.7375	16.7965	16.7921	16.6441	16.8683	16.7595	16.8732	16.746	16.7437	479.61	32.7759	28	572	2	897	91.372	4.96	1583.89	15701.9	High		ENSRNOG00000023861		clathrin coat assembly [GO:0048268]	1-phosphatidylinositol binding [GO:0005545]; clathrin binding [GO:0030276]	clathrin-coated vesicle [GO:0030136]	Pf01417, Pf07651	0.540386	0.660518	0.0304771	0.639479
B4F772	Hspa4l	Master Protein	Heat shock 70 kDa protein 4L OS=Rattus norvegicus GN=Hspa4l PE=1 SV=1	16.4013	16.2642	16.3379	16.4218	16.3553	16.438	16.3897	16.5272	16.3248	16.283	477.959	72.5537	55	361	51	838	94.161	5.69	24.119	9436.41	High	294993	ENSRNOG00000010819			ATP binding [GO:0005524]	cytosol [GO:0005829]	Pf00012	0.495174	0.617187	0.0364193	0.714605
Q68FQ0	Cct5	Master Protein	T-complex protein 1 subunit epsilon OS=Rattus norvegicus GN=Cct5 PE=1 SV=1	16.7913	16.7672	16.7695	16.8241	16.7564	16.7966	16.7522	16.8311	16.8418	16.7538	474.505	81.146	40	445	39	541	59.499	5.72	111.884	12267	High	294864	ENSRNOG00000011632		'de novo' protein folding [GO:0006458]; binding of sperm to zona pellucida [GO:0007339]; chaperone-mediated protein folding [GO:0061077]; positive regulation of establishment of protein localization to telomere [GO:1904851]; positive regulation of protein localization to Cajal body [GO:1904871]; positive regulation of telomerase RNA localization to Cajal body [GO:1904874]; positive regulation of …	ATP binding [GO:0005524]; beta-tubulin binding [GO:0048487]; G-protein beta-subunit binding [GO:0031681]; mRNA 3'-UTR binding [GO:0003730]; mRNA 5'-UTR binding [GO:0048027]; protein binding involved in protein folding [GO:0044183]; unfolded protein binding [GO:0051082]	cell body [GO:0044297]; centrosome [GO:0005813]; chaperonin-containing T-complex [GO:0005832]; extracellular exosome [GO:0070062]; microtubule [GO:0005874]; myelin sheath [GO:0043209]; nucleolus [GO:0005730]; zona pellucida receptor complex [GO:0002199]	Pf00118	0.563836	0.681554	0.0134026	0.602009
Q6P6V0	Gpi	Master Protein	Glucose-6-phosphate isomerase OS=Rattus norvegicus GN=Gpi PE=1 SV=1	17.213	17.0321	17.1458	17.2032	17.1982	17.3685	17.2436	17.391	17.1678	17.1059	474.001	66.4875	37	516	37	558	62.787	7.77	295.635	9987.9	High	292804	ENSRNOG00000023150		aldehyde catabolic process [GO:0046185]; angiogenesis [GO:0001525]; carbohydrate metabolic process [GO:0005975]; erythrocyte homeostasis [GO:0034101]; gluconeogenesis [GO:0006094]; glucose 6-phosphate metabolic process [GO:0051156]; glucose homeostasis [GO:0042593]; glycolytic process [GO:0006096]; in utero embryonic development [GO:0001701]; learning or memory [GO:0007611]; mesoderm formation [G…	cytokine activity [GO:0005125]; glucose-6-phosphate isomerase activity [GO:0004347]; growth factor activity [GO:0008083]; intramolecular transferase activity [GO:0016866]; monosaccharide binding [GO:0048029]; ubiquitin protein ligase binding [GO:0031625]	ciliary membrane [GO:0060170]; cytoplasm [GO:0005737]; cytosol [GO:0005829]; extracellular exosome [GO:0070062]; myelin sheath [GO:0043209]; neuron projection [GO:0043005]; nucleoplasm [GO:0005654]	Pf00342	0.173348	0.280598	0.0968952	1.49471
P50475	Aars	Master Protein	Alanine--tRNA ligase, cytoplasmic OS=Rattus norvegicus GN=Aars PE=1 SV=3	15.7379	15.6355	15.6671	15.779	15.7796	15.8503	15.676	15.8665	15.6765	15.6606	473.672	61.2603	43	247	42	968	106.723	5.62	14.595	8204.84	High	292023	ENSRNOG00000018404		alanyl-tRNA aminoacylation [GO:0006419]; cerebellar Purkinje cell layer development [GO:0021680]; negative regulation of neuron apoptotic process [GO:0043524]; neuromuscular process controlling balance [GO:0050885]; tRNA modification [GO:0006400]	alanine-tRNA ligase activity [GO:0004813]; amino acid binding [GO:0016597]; aminoacyl-tRNA editing activity [GO:0002161]; ATP binding [GO:0005524]; metal ion binding [GO:0046872]; tRNA binding [GO:0000049]	cytoplasm [GO:0005737]; cytosol [GO:0005829]; extracellular exosome [GO:0070062]; membrane [GO:0016020]	Pf01411, Pf02272, Pf07973	0.644717	0.749855	0.0261784	0.479059
Q08877-12	Dnm3	Master Protein	Isoform 11 of Dynamin-3 OS=Rattus norvegicus GN=Dnm3	15.1866	15.2225	15.3255	15.3101	15.1955	15.3645	15.3142	15.4027	15.2692	15.3677	472.397	61.6359	52	428	29	868	97.76	7.59	30.012	11165.2	High				dynamin family protein polymerization involved in mitochondrial fission [GO:0003374]; endocytosis [GO:0006897]; filopodium assembly [GO:0046847]; membrane fusion [GO:0061025]; mitochondrial fission [GO:0000266]; negative regulation of dendritic spine morphogenesis [GO:0061002]; positive regulation of filopodium assembly [GO:0051491]; postsynaptic neurotransmitter receptor internalization [GO:0098…	GTPase activity [GO:0003924]; GTP binding [GO:0005525]; microtubule binding [GO:0008017]; nitric-oxide synthase binding [GO:0050998]; type 1 metabotropic glutamate receptor binding [GO:0031798]; type 5 metabotropic glutamate receptor binding [GO:0031802]	axon [GO:0030424]; cytoplasm [GO:0005737]; cytoplasmic vesicle [GO:0031410]; cytosol [GO:0005829]; dendritic spine [GO:0043197]; dendritic spine head [GO:0044327]; extracellular exosome [GO:0070062]; Golgi apparatus [GO:0005794]; microtubule [GO:0005874]; mitochondrial membrane [GO:0031966]; perinuclear region of cytoplasm [GO:0048471]; photoreceptor inner segment [GO:0001917]; plasma membrane [G…	Pf00169, Pf00350, Pf01031, Pf02212	0.0337848	0.088443	0.0955956	2.55737
D3ZSA9	Nomo1	Master Protein	Protein Nomo1 OS=Rattus norvegicus GN=Nomo1 PE=1 SV=1	15.8934	15.7713	15.6195	15.6785	15.6603	15.4972	15.5928	15.6211	15.3692	15.4926	472.358	51.8946	42	254	42	1214	133.359	6.07	7.276	9675.62	High	361578	ENSRNOG00000021118			carbohydrate binding [GO:0030246]		Pf05738, Pf13620, Pf13715, Pf14686	0.0130567	0.0530546	-0.210001	-3.17698
D4ACB8	Cct8	Master Protein	Chaperonin subunit 8 (Theta) (Predicted), isoform CRA_a OS=Rattus norvegicus GN=Cct8 PE=1 SV=1	16.8543	16.8169	16.8437	16.8766	16.7728	16.808	16.807	16.8908	16.9096	16.7628	470.45	74.2701	38	414	38	548	59.55	5.54	88.125	12803.1	High	288305	ENSRNOG00000001592		'de novo' protein folding [GO:0006458]; binding of sperm to zona pellucida [GO:0007339]; chaperone-mediated protein folding [GO:0061077]; pore complex assembly [GO:0046931]; positive regulation of establishment of protein localization to telomere [GO:1904851]; positive regulation of protein localization to Cajal body [GO:1904871]; positive regulation of telomerase RNA localization to Cajal body […	ATP binding [GO:0005524]; cadherin binding [GO:0045296]; protein binding involved in protein folding [GO:0044183]; unfolded protein binding [GO:0051082]	cell body [GO:0044297]; centrosome [GO:0005813]; chaperonin-containing T-complex [GO:0005832]; extracellular exosome [GO:0070062]; intermediate filament cytoskeleton [GO:0045111]; microtubule [GO:0005874]; nucleoplasm [GO:0005654]; zona pellucida receptor complex [GO:0002199]	Pf00118	0.934949	0.957371	0.00277748	0.0842222
D3ZCV0	Actn2	Master Protein	Protein Actn2 OS=Rattus norvegicus GN=Actn2 PE=1 SV=1	15.31	15.3497	15.4288	15.4097	15.3526	15.3991	15.39	15.3326	15.506	15.5505	470.326	62.7517	50	401	33	894	103.768	5.45	16.302	11138.5	High	291245	ENSRNOG00000017833		actin filament uncapping [GO:0051695]; cardiac muscle cell development [GO:0055013]; establishment of protein localization to plasma membrane [GO:0090002]; focal adhesion assembly [GO:0048041]; microspike assembly [GO:0030035]; muscle contraction [GO:0006936]; negative regulation of potassium ion transmembrane transporter activity [GO:1901017]; negative regulation of protein localization to cell …	actin filament binding [GO:0051015]; calcium ion binding [GO:0005509]; FATZ binding [GO:0051373]; ion channel binding [GO:0044325]; LIM domain binding [GO:0030274]; phosphatidylinositol-4,5-bisphosphate binding [GO:0005546]; protein homodimerization activity [GO:0042803]; thyroid hormone receptor coactivator activity [GO:0030375]; titin binding [GO:0031432]; titin Z domain binding [GO:0070080]	extracellular exosome [GO:0070062]; filopodium [GO:0030175]; focal adhesion [GO:0005925]; plasma membrane [GO:0005886]; Z disc [GO:0030018]	Pf00307, Pf00435, Pf08726, Pf11971, Pf13499, Pf13833	0.18851	0.300089	0.0654892	1.43752
F1M823	Itsn1	Master Protein	Intersectin-1 OS=Rattus norvegicus GN=Itsn1 PE=1 SV=3	11.3235	11.3282	11.1818	11.28	11.4046	11.2319	11.1975	11.1759	11.2931	11.2912	469.824	53.3279	57	302	2	1217	136.993	7.68	22.178	6558.88	High		ENSRNOG00000002001			calcium ion binding [GO:0005509]		Pf00018, Pf02050, Pf02463, Pf02841, Pf03938, Pf04111, Pf04156, Pf04502, Pf05667, Pf07111, Pf07653, Pf07888, Pf09304, Pf09726, Pf09731, Pf09756, Pf10186, Pf11559, Pf12128, Pf12763, Pf13868, Pf14523, Pf14604, Pf14915, Pf14943, Pf15346, Pf15619	0.170265	0.277134	-0.0656792	-1.50689
Q64560	Tpp2	Master Protein	Tripeptidyl-peptidase 2 OS=Rattus norvegicus GN=Tpp2 PE=2 SV=3	16.0689	15.9941	16.2749	15.9598	16.1581	15.7726	15.8381	15.9365	16.0165	15.7743	467.556	53.803	55	291	55	1249	138.206	6.38	10.345	7292.3	High	81815	ENSRNOG00000011194		proteolysis [GO:0006508]	aminopeptidase activity [GO:0004177]; peptide binding [GO:0042277]; serine-type endopeptidase activity [GO:0004252]; tripeptidyl-peptidase activity [GO:0008240]	cytosol [GO:0005829]; nuclear body [GO:0016604]	Pf00082, Pf12580	0.0170139	0.0601332	-0.223558	-3.00223
P00507	Got2	Master Protein	Aspartate aminotransferase, mitochondrial OS=Rattus norvegicus GN=Got2 PE=1 SV=2	17.6377	17.676	17.6945	17.622	17.6342	17.7558	17.8533	17.7067	17.9881	17.9184	465.167	71.6279	33	677	32	430	47.284	9	528.832	13999.8	High	25721	ENSRNOG00000011782		2-oxoglutarate metabolic process [GO:0006103]; aspartate biosynthetic process [GO:0006532]; aspartate catabolic process [GO:0006533]; aspartate metabolic process [GO:0006531]; cellular amino acid metabolic process [GO:0006520]; dicarboxylic acid metabolic process [GO:0043648]; fatty acid transport [GO:0015908]; glutamate catabolic process to 2-oxoglutarate [GO:0019551]; glutamate catabolic proces…	amino acid binding [GO:0016597]; carboxylic acid binding [GO:0031406]; enzyme binding [GO:0019899]; kynurenine-oxoglutarate transaminase activity [GO:0016212]; L-aspartate:2-oxoglutarate aminotransferase activity [GO:0004069]; L-phenylalanine:2-oxoglutarate aminotransferase activity [GO:0080130]; phospholipid binding [GO:0005543]; protein homodimerization activity [GO:0042803]; pyridoxal phosphat…	cell surface [GO:0009986]; extracellular exosome [GO:0070062]; mitochondrial inner membrane [GO:0005743]; mitochondrial matrix [GO:0005759]; mitochondrion [GO:0005739]; myelin sheath [GO:0043209]; perikaryon [GO:0043204]; plasma membrane [GO:0005886]; protein complex [GO:0043234]	Pf00155	0.00703177	0.0414368	0.191611	3.59514	+
Q63633	Slc12a5	Master Protein	Solute carrier family 12 member 5 OS=Rattus norvegicus GN=Slc12a5 PE=1 SV=2	16.6025	16.8171	16.8798	16.5706	16.7048	16.7127	16.6919	16.6372	16.6013	16.791	464.937	43.3714	48	448	40	1139	126.165	6.81	30.623	10487.8	High	171373			ammonium transport [GO:0015696]; chemical synaptic transmission [GO:0007268]; chloride transport [GO:0006821]; dendritic spine development [GO:0060996]; intracellular pH reduction [GO:0051452]; potassium ion transport [GO:0006813]	ammonium transmembrane transporter activity [GO:0008519]; potassium:chloride symporter activity [GO:0015379]; potassium ion symporter activity [GO:0022820]	dendrite membrane [GO:0032590]; integral component of plasma membrane [GO:0005887]; perikaryon [GO:0043204]; plasma membrane [GO:0005886]	Pf00324, Pf10146, Pf13520	0.68999	0.786825	-0.0281338	-0.41366
A0A0H2UHB7	Slc4a4	Master Protein	Anion exchange protein OS=Rattus norvegicus GN=Slc4a4 PE=1 SV=1	16.1799	16.3103	16.245	16.1882	16.3134	16.2613	16.2822	16.3871	16.2554	16.3537	464.066	44.404	41	389	4	1099	123.469	6.79	36.276	10324.4	High	84484	ENSRNOG00000003134			inorganic anion exchanger activity [GO:0005452]; sodium:bicarbonate symporter activity [GO:0008510]	basolateral plasma membrane [GO:0016323]; extracellular exosome [GO:0070062]; integral component of membrane [GO:0016021]	Pf00359, Pf00955, Pf07565	0.158256	0.262556	0.0606018	1.55627
Q62952-2	Dpysl3	Master Protein	Isoform 2 of Dihydropyrimidinase-related protein 3 OS=Rattus norvegicus GN=Dpysl3	16.1747	16.0335	16.0156	16.0595	16.1012	15.5637	15.4604	15.7294	15.4092	15.3854	463.436	65.7394	30	485	24	683	73.853	6.46	43.668	18009.5	High	25418	ENSRNOG00000018992		actin crosslink formation [GO:0051764]; actin filament bundle assembly [GO:0051017]; cellular response to cytokine stimulus [GO:0071345]; negative regulation of cell migration [GO:0030336]; negative regulation of neuron projection development [GO:0010977]; neuron development [GO:0048666]; positive regulation of filopodium assembly [GO:0051491]; positive regulation of neuron projection development…	chondroitin sulfate binding [GO:0035374]; filamin binding [GO:0031005]; hydrolase activity, acting on carbon-nitrogen (but not peptide) bonds [GO:0016810]; SH3 domain binding [GO:0017124]	cell body [GO:0044297]; cytosol [GO:0005829]; extracellular space [GO:0005615]; filamentous actin [GO:0031941]; growth cone [GO:0030426]; lamellipodium [GO:0030027]	Pf01979, Pf04909, Pf13147, Pf13594	3.59361e-05	0.0070303	-0.567266	-8.21895	+
A0A0G2K677	Sptbn4	Master Protein	Protein Sptbn4 OS=Rattus norvegicus GN=Sptbn4 PE=1 SV=1	15.3578	15.2619	15.3742	15.3633	15.343	15.4749	15.4182	15.4697	15.4241	15.5217	463.305	33.2683	73	263	66	2561	288.639	6	2.162	6805.21	High	308458	ENSRNOG00000055371		actin filament capping [GO:0051693]; adult walking behavior [GO:0007628]; cardiac conduction [GO:0061337]; cellular protein localization [GO:0034613]; central nervous system projection neuron axonogenesis [GO:0021952]; clustering of voltage-gated sodium channels [GO:0045162]; fertilization [GO:0009566]; negative regulation of heart rate [GO:0010459]; positive regulation of multicellular organism …	actin binding [GO:0003779]; ankyrin binding [GO:0030506]; phosphatase binding [GO:0019902]; phospholipid binding [GO:0005543]; spectrin binding [GO:0030507]; structural constituent of cytoskeleton [GO:0005200]	axon hillock [GO:0043203]; axon initial segment [GO:0043194]; cell body fiber [GO:0070852]; cytoplasm [GO:0005737]; extracellular exosome [GO:0070062]; membrane [GO:0016020]; node of Ranvier [GO:0033268]; nuclear matrix [GO:0016363]; paranode region of axon [GO:0033270]; PML body [GO:0016605]; spectrin [GO:0008091]	Pf00169, Pf00307, Pf00435, Pf11971, Pf15410	0.00228332	0.0253101	0.121665	4.40113	+
P85834	Tufm	Master Protein	Elongation factor Tu, mitochondrial OS=Rattus norvegicus GN=Tufm PE=1 SV=1	16.652	16.67	16.6612	16.6237	16.6553	16.6472	16.7375	16.5983	16.7912	16.7925	462.709	73.2301	30	442	29	452	49.491	7.56	180.161	14195.3	High	293481	ENSRNOG00000018604		response to ethanol [GO:0045471]	GTPase activity [GO:0003924]; GTP binding [GO:0005525]; translation elongation factor activity [GO:0003746]	extracellular exosome [GO:0070062]; mitochondrial inner membrane [GO:0005743]; mitochondrial nucleoid [GO:0042645]; mitochondrion [GO:0005739]; myelin sheath [GO:0043209]	Pf00009, Pf03143, Pf03144	0.164699	0.269978	0.0609177	1.52937
P32851	Stx1a	Master Protein	Syntaxin-1A OS=Rattus norvegicus GN=Stx1a PE=1 SV=1	16.1932	16.3525	16.5322	16.13	16.2679	16.3603	16.4367	16.4689	16.3604	16.3423	462.462	73.6111	25	460	20	288	33.047	5.24	4640.59	14320.2	High	116470	ENSRNOG00000029165		intracellular protein transport [GO:0006886]; modulation of excitatory postsynaptic potential [GO:0098815]; neurotransmitter transport [GO:0006836]; positive regulation of calcium ion-dependent exocytosis [GO:0045956]; positive regulation of catecholamine secretion [GO:0033605]; positive regulation of excitatory postsynaptic potential [GO:2000463]; positive regulation of exocytosis [GO:0045921]; …	ATP-dependent protein binding [GO:0043008]; calcium channel inhibitor activity [GO:0019855]; calcium-dependent protein binding [GO:0048306]; chloride channel inhibitor activity [GO:0019869]; glycoprotein binding [GO:0001948]; ion channel binding [GO:0044325]; kinase binding [GO:0019900]; myosin binding [GO:0017022]; myosin head/neck binding [GO:0032028]; protein binding, bridging [GO:0030674]; pr…	actomyosin [GO:0042641]; cell junction [GO:0030054]; integral component of membrane [GO:0016021]; intracellular organelle [GO:0043229]; neuron projection [GO:0043005]; nuclear membrane [GO:0031965]; plasma membrane [GO:0005886]; postsynaptic density [GO:0014069]; presynaptic active zone membrane [GO:0048787]; presynaptic membrane [GO:0042734]; protein complex [GO:0043234]; secretory granule [GO:0…	Pf00804, Pf05739, Pf14523	0.22086	0.336611	0.0985882	1.32786
Q9JKB7	Gda	Master Protein	Guanine deaminase OS=Rattus norvegicus GN=Gda PE=1 SV=1	16.9681	16.9073	16.8883	16.9486	16.9833	17.0625	16.9111	17.125	16.8529	16.8248	461.256	84.141	34	406	34	454	50.869	5.72	291.864	12557.7	High	83585	ENSRNOG00000018282		guanine catabolic process [GO:0006147]	guanine deaminase activity [GO:0008892]; zinc ion binding [GO:0008270]	extracellular exosome [GO:0070062]	Pf01979, Pf07969, Pf13147	0.800553	0.865735	0.0161224	0.261179
Q3KRF2	Hdlbp	Master Protein	High density lipoprotein binding protein (Vigilin) OS=Rattus norvegicus GN=Hdlbp PE=1 SV=1	16.4815	16.4582	16.2376	16.3356	16.3429	16.1468	16.1727	15.9356	16.0504	15.9119	459.577	50.8675	60	318	60	1268	141.608	6.95	10.86	7167.7	High	64474	ENSRNOG00000031479			RNA binding [GO:0003723]	cytosol [GO:0005829]	Pf00013, Pf13014, Pf14611	0.00148416	0.0220369	-0.327665	-4.72935	+
Q63028	Add1	Master Protein	Alpha-adducin OS=Rattus norvegicus GN=Add1 PE=1 SV=2	16.3929	16.3196	16.4044	16.4912	16.3373	16.4619	16.3584	16.4314	16.3697	16.4198	459.218	59.7279	35	379	3	735	80.305	6.15	92.633	11300	High	24170			cellular response to retinoic acid [GO:0071300]; cytoskeleton organization [GO:0007010]; ion transport [GO:0006811]; negative regulation of actin filament polymerization [GO:0030837]; positive regulation of angiogenesis [GO:0045766]; positive regulation of endocytosis [GO:0045807]	actin binding [GO:0003779]; calmodulin binding [GO:0005516]; T cell receptor binding [GO:0042608]	cytoskeleton [GO:0005856]; dendrite [GO:0030425]; dendritic spine [GO:0043197]; perinuclear region of cytoplasm [GO:0048471]; plasma membrane [GO:0005886]; postsynaptic density [GO:0014069]; synapse [GO:0045202]	Pf00596	0.607662	0.717743	0.0191521	0.534294
G3V6L4	Kif5c	Master Protein	Kinesin-like protein OS=Rattus norvegicus GN=Kif5c PE=1 SV=3	16.3892	16.3585	16.222	16.3484	16.3607	16.4312	16.2994	16.3992	16.2719	16.2485	457.871	68.1675	60	376	34	955	109.073	6.02	18.11	9078.44	High	311024	ENSRNOG00000004680		microtubule-based movement [GO:0007018]; motor neuron axon guidance [GO:0008045]; mRNA transport [GO:0051028]	ATP binding [GO:0005524]; microtubule binding [GO:0008017]; microtubule motor activity [GO:0003777]	ciliary rootlet [GO:0035253]; cytoplasm [GO:0005737]; microtubule [GO:0005874]; neuron projection [GO:0043005]	Pf00225, Pf14362	0.904842	0.936476	-0.00572777	-0.12339
D3ZDX5	Plxnb1	Master Protein	Protein Plxnb1 OS=Rattus norvegicus GN=Plxnb1 PE=1 SV=1	15.1475	15.1816	15.2413	15.2374	15.2607	15.3172	15.2391	15.308	15.2936	15.3483	457.587	38.3781	57	215	55	2121	231.664	5.6	5.37	5604.18	High	316009	ENSRNOG00000029510		axon extension [GO:0048675]; negative regulation of cell adhesion [GO:0007162]; negative regulation of osteoblast proliferation [GO:0033689]; ossification involved in bone maturation [GO:0043931]; positive regulation of axonogenesis [GO:0050772]; positive regulation of GTPase activity [GO:0043547]; positive regulation of phosphatidylinositol 3-kinase signaling [GO:0014068]; regulation of cell sha…	GTPase activating protein binding [GO:0032794]; semaphorin receptor activity [GO:0017154]	integral component of plasma membrane [GO:0005887]; semaphorin receptor complex [GO:0002116]	Pf01403, Pf01437, Pf01833, Pf08337	0.0134687	0.0539008	0.0875465	3.15636
Q5HZA7	Bin1	Master Protein	Bin1 protein OS=Rattus norvegicus GN=Bin1 PE=1 SV=1	11.7753	11.684	11.7848	11.7129	11.6576	12.3471	12.0774	12.3566	12.1883	12.4978	457.206	78.0488	29	459	1	410	45.805	5.41	536.984	12753	High	117028	ENSRNOG00000012852		regulation of endocytosis [GO:0030100]		cytoplasm [GO:0005737]	Pf00018, Pf03114, Pf07653, Pf14604	7.61216e-05	0.00847059	0.570515	7.40101	+
F1LM47	Sucla2	Master Protein	Succinyl-CoA ligase subunit beta OS=Rattus norvegicus GN=Sucla2 PE=1 SV=1	16.915	16.9143	16.9404	16.8702	16.8797	17.0498	17.0428	16.9337	17.1418	17.0415	456.561	63.6559	31	472	31	465	50.274	7.69	236.137	14577.4	High	361071	ENSRNOG00000017481		succinate metabolic process [GO:0006105]; succinyl-CoA metabolic process [GO:0006104]; tricarboxylic acid cycle [GO:0006099]	ATP binding [GO:0005524]; magnesium ion binding [GO:0000287]; succinate-CoA ligase (ADP-forming) activity [GO:0004775]	extracellular exosome [GO:0070062]; mitochondrion [GO:0005739]; myelin sheath [GO:0043209]	Pf00549, Pf02222, Pf02786, Pf08442, Pf13535, Pf13549	0.00454309	0.0347515	0.138008	3.90024	+
D3Z981	Plxna1	Master Protein	Protein Plxna1 OS=Rattus norvegicus GN=Plxna1 PE=4 SV=3	15.1891	15.1545	15.3443	15.0961	15.2434	15.2653	15.1728	15.2838	15.2858	15.2594	455.883	40.5858	67	296	47	1912	213.056	6.95	5.258	7300.77	High	362398	ENSRNOG00000017003		branchiomotor neuron axon guidance [GO:0021785]; dichotomous subdivision of terminal units involved in salivary gland branching [GO:0060666]; neuron projection extension [GO:1990138]; regulation of axon extension involved in axon guidance [GO:0048841]; regulation of smooth muscle cell migration [GO:0014910]	semaphorin receptor activity [GO:0017154]	extracellular exosome [GO:0070062]; integral component of membrane [GO:0016021]	Pf01403, Pf01437, Pf01833, Pf08337	0.337524	0.464031	0.0479439	1.02013
D3ZC55	Hspa12a	Master Protein	Heat shock 70kDa protein 12A (Predicted), isoform CRA_a OS=Rattus norvegicus GN=Hspa12a PE=1 SV=1	16.7142	16.6847	16.6642	16.7582	16.6614	17.1125	16.8205	16.8048	16.9026	16.9425	455.644	65.6296	38	406	34	675	74.783	6.61	73.438	13528.8	High	307997	ENSRNOG00000018019					Pf00012	0.00533527	0.0378947	0.220033	3.78691	+
P26284	Pdha1	Master Protein	Pyruvate dehydrogenase E1 component subunit alpha, somatic form, mitochondrial OS=Rattus norvegicus GN=Pdha1 PE=1 SV=2	16.9325	16.9767	16.9768	16.8547	16.9427	16.9977	17.0998	16.9518	17.2095	17.172	453.61	82.8205	33	659	3	390	43.199	8.19	999	14827.4	High	29554			acetyl-CoA biosynthetic process from pyruvate [GO:0006086]; glucose metabolic process [GO:0006006]; tricarboxylic acid cycle [GO:0006099]	pyruvate dehydrogenase (acetyl-transferring) activity [GO:0004739]; pyruvate dehydrogenase activity [GO:0004738]	mitochondrial pyruvate dehydrogenase complex [GO:0005967]; mitochondrion [GO:0005739]; pyruvate dehydrogenase complex [GO:0045254]	Pf00676	0.024644	0.0723207	0.149487	2.76081
D4A0F5	Sept7	Master Protein	Septin-7 OS=Rattus norvegicus GN=Sept7 PE=1 SV=3	17.3403	17.3145	17.4241	17.4299	17.4304	17.3806	17.3832	17.3575	17.4647	17.3884	453.498	77.8539	38	638	35	438	50.801	8.57	1184.97	14081.1	High		ENSRNOG00000006545			GTP binding [GO:0005525]	septin complex [GO:0031105]	Pf00735, Pf01926, Pf05368	0.825865	0.882941	0.00704269	0.227336
Q5BJT9	Ckmt1	Master Protein	Creatine kinase, mitochondrial 1, ubiquitous OS=Rattus norvegicus GN=Ckmt1b PE=1 SV=1	16.8248	16.8983	16.8637	16.7527	16.8861	16.8719	16.8808	16.8013	16.9178	16.9188	453.145	71.5311	29	605	2	418	46.932	8.32	226.585	19333.9	High	29593	ENSRNOG00000014573		negative regulation of apoptotic process [GO:0043066]; negative regulation of protein binding [GO:0032091]	ATP binding [GO:0005524]; kinase activity [GO:0016301]	mitochondrion [GO:0005739]; myelin sheath [GO:0043209]	Pf00217, Pf02807	0.359018	0.483624	0.0329971	0.973069
D4A5G8	Pdha1l1	Master Protein	Pyruvate dehydrogenase E1 component subunit alpha OS=Rattus norvegicus GN=Pdha1l1 PE=1 SV=3	12.7538	12.7763	12.8385	12.68	12.9344	12.892	12.9659	12.8367	13.0929	13.0868	453.09	83.3333	32	689	2	390	43.247	8.19	1088.02	15011.6	High	685778	ENSRNOG00000014745		acetyl-CoA biosynthetic process from pyruvate [GO:0006086]	pyruvate dehydrogenase (acetyl-transferring) activity [GO:0004739]	intracellular membrane-bounded organelle [GO:0043231]	Pf00676	0.0282937	0.0787243	0.178259	2.67156
D3ZE17	Caskin1	Master Protein	Caskin-1 OS=Rattus norvegicus GN=Caskin1 PE=1 SV=2	15.7889	15.8934	15.8861	15.8348	15.9375	15.775	15.7778	15.7508	15.8503	15.7526	452.806	48.1119	54	283	53	1430	150.174	9.14	7.873	7648.83	High	140722	ENSRNOG00000003195					Pf00018, Pf00023, Pf00536, Pf07647, Pf07653, Pf12796, Pf13388, Pf13606, Pf13637, Pf13857, Pf14604	0.0244777	0.0722283	-0.0868366	-2.76519
Q08163	Cap1	Master Protein	Adenylyl cyclase-associated protein 1 OS=Rattus norvegicus GN=Cap1 PE=1 SV=3	16.541	16.4937	16.4876	16.5766	16.5661	16.4965	16.4024	16.515	16.3656	16.401	452.488	78.481	33	425	32	474	51.556	7.52	209.175	13106.5	High	64185	ENSRNOG00000013492		actin polymerization or depolymerization [GO:0008154]; ameboidal-type cell migration [GO:0001667]; cell morphogenesis [GO:0000902]; establishment or maintenance of cell polarity [GO:0007163]; receptor-mediated endocytosis [GO:0006898]; regulation of adenylate cyclase activity [GO:0045761]; signal transduction [GO:0007165]	actin binding [GO:0003779]; adenylate cyclase binding [GO:0008179]	cortical actin cytoskeleton [GO:0030864]; extracellular exosome [GO:0070062]; focal adhesion [GO:0005925]; plasma membrane [GO:0005886]	Pf01213, Pf07986, Pf08603	0.0229963	0.0701976	-0.0969044	-2.80566
A0A0G2JT93	Ctnnb1	Master Protein	Catenin (Cadherin associated protein), beta 1, isoform CRA_a OS=Rattus norvegicus GN=Ctnnb1 PE=1 SV=1	15.9355	15.8779	16.0769	15.9736	15.998	15.9889	15.9095	15.9613	15.9651	16.0709	452.285	62.2279	40	325	33	781	85.416	5.86	40.901	11619.2	High	84353	ENSRNOG00000054172		adherens junction assembly [GO:0034333]; anterior/posterior axis specification [GO:0009948]; bone resorption [GO:0045453]; branching involved in blood vessel morphogenesis [GO:0001569]; branching involved in ureteric bud morphogenesis [GO:0001658]; canonical Wnt signaling pathway involved in negative regulation of apoptotic process [GO:0044336]; canonical Wnt signaling pathway involved in positiv…	alpha-catenin binding [GO:0045294]; cadherin binding [GO:0045296]; chromatin binding [GO:0003682]; disordered domain specific binding [GO:0097718]; estrogen receptor binding [GO:0030331]; ion channel binding [GO:0044325]; I-SMAD binding [GO:0070411]; protein C-terminus binding [GO:0008022]; protein heterodimerization activity [GO:0046982]; protein kinase binding [GO:0019901]; protein phosphatase …	apical part of cell [GO:0045177]; basolateral plasma membrane [GO:0016323]; beta-catenin destruction complex [GO:0030877]; beta-catenin-TCF7L2 complex [GO:0070369]; bicellular tight junction [GO:0005923]; catenin complex [GO:0016342]; cell cortex [GO:0005938]; centrosome [GO:0005813]; cytosol [GO:0005829]; extracellular exosome [GO:0070062]; fascia adherens [GO:0005916]; flotillin complex [GO:001…	Pf00514	0.876614	0.918247	0.00677662	0.160306
O08873	Madd	Master Protein	MAP kinase-activating death domain protein OS=Rattus norvegicus GN=Madd PE=1 SV=1	15.4561	15.4097	15.4312	15.4818	15.4985	15.526	15.4351	15.513	15.4949	15.5029	452.19	40.1998	55	269	55	1602	177.88	6.04	5.989	7230.53	High	94193	ENSRNOG00000012568		activation of MAPK activity [GO:0000187]; execution phase of apoptosis [GO:0097194]; negative regulation of growth hormone secretion [GO:0060125]; negative regulation of pancreatic amylase secretion [GO:1902277]; regulation of cell cycle [GO:0051726]; regulation of extrinsic apoptotic signaling pathway via death domain receptors [GO:1902041]	Rab guanyl-nucleotide exchange factor activity [GO:0017112]	cytosol [GO:0005829]; integral component of membrane [GO:0016021]; nucleus [GO:0005634]; synapse [GO:0045202]; synaptic vesicle [GO:0008021]	Pf02141, Pf03455, Pf03456	0.122742	0.218445	0.0388891	1.72536
F1M9G9	Scn2a	Master Protein	Sodium channel protein OS=Rattus norvegicus GN=Scn2a PE=1 SV=3	9.45984	9.25833	9.46801	9.31334	9.26397	9.44087	9.45984	9.48079	9.328	9.38219	451.533	26.6975	48	314	2	1944	220.753	5.68	9.939	8336.74	High		ENSRNOG00000005018		intrinsic apoptotic signaling pathway in response to osmotic stress [GO:0008627]; nervous system development [GO:0007399]; neuron apoptotic process [GO:0051402]	voltage-gated sodium channel activity [GO:0005248]	intercalated disc [GO:0014704]; intracellular [GO:0005622]; paranode region of axon [GO:0033270]; T-tubule [GO:0030315]; voltage-gated sodium channel complex [GO:0001518]	Pf00520, Pf06512, Pf11933	0.260236	0.37996	0.0656401	1.2116
A0A0G2K0V4	Arhgef2	Master Protein	Rho guanine nucleotide exchange factor 2 OS=Rattus norvegicus GN=Arhgef2 PE=1 SV=1	16.1518	16.2442	16.1815	16.1659	16.3097	15.9516	16.0215	15.9004	16.0304	16.0096	450.185	51.6949	58	338	58	1180	133.257	6.77	11.471	8111.37	High	310635	ENSRNOG00000020027		intracellular signal transduction [GO:0035556]; regulation of Rho protein signal transduction [GO:0035023]	metal ion binding [GO:0046872]; Rho guanyl-nucleotide exchange factor activity [GO:0005089]	intracellular [GO:0005622]	Pf00130, Pf00169, Pf00621, Pf07649	0.000347733	0.0131786	-0.227926	-5.93512	+
D3ZVQ0	Usp5	Master Protein	Protein LOC100911959 OS=Rattus norvegicus GN=Usp5 PE=1 SV=1	16.0374	15.8994	15.9683	16.0127	16.0415	16.1105	15.9675	16.1544	15.9641	15.946	449.033	60.9557	39	316	39	858	95.718	5.01	30.623	9896.99	High	297593	ENSRNOG00000015409		positive regulation of proteasomal ubiquitin-dependent protein catabolic process [GO:0032436]; protein K48-linked deubiquitination [GO:0071108]; ubiquitin-dependent protein catabolic process [GO:0006511]	thiol-dependent ubiquitin-specific protease activity [GO:0004843]; ubiquitin binding [GO:0043130]; zinc ion binding [GO:0008270]		Pf00443, Pf00627, Pf02148, Pf13423	0.490179	0.613028	0.0366373	0.723165
G3V6T1	Copa	Master Protein	Coatomer subunit alpha OS=Rattus norvegicus GN=Copa PE=1 SV=1	15.7257	15.6841	15.48	15.6762	15.6344	15.4659	15.5207	15.4639	15.3852	15.4909	448.606	58.7418	58	230	58	1224	138.272	7.65	8.163	6182.77	High	304978	ENSRNOG00000006247		ER to Golgi vesicle-mediated transport [GO:0006888]; intracellular protein transport [GO:0006886]; intra-Golgi vesicle-mediated transport [GO:0006891]; pancreatic juice secretion [GO:0030157]; retrograde vesicle-mediated transport, Golgi to ER [GO:0006890]	structural molecule activity [GO:0005198]	COPI vesicle coat [GO:0030126]; extracellular exosome [GO:0070062]; Golgi membrane [GO:0000139]	Pf00400, Pf04053, Pf06957	0.00669359	0.0405358	-0.174754	-3.62912	+
A0A0G2K1L8	Basp1	Master Protein	Brain acid soluble protein 1 OS=Rattus norvegicus GN=Basp1 PE=1 SV=1	14.2667	14.3765	14.5458	14.3149	14.3074	14.4163	14.3719	14.4191	14.3549	14.3124	447.859	84.0183	27	817	1	219	21.706	4.51	1.23285e+06	21296.2	High		ENSRNOG00000046313		glomerular visceral epithelial cell differentiation [GO:0072112]; negative regulation of transcription, DNA-templated [GO:0045892]; substantia nigra development [GO:0021762]	protein domain specific binding [GO:0019904]; transcription corepressor activity [GO:0003714]; transcription regulatory region DNA binding [GO:0044212]	cell junction [GO:0030054]; COP9 signalosome [GO:0008180]; cytoplasm [GO:0005737]; extracellular exosome [GO:0070062]; nuclear speck [GO:0016607]; plasma membrane [GO:0005886]		0.817765	0.87732	0.0126307	0.238131
D3ZZ99	Add1	Master Protein	Alpha-adducin OS=Rattus norvegicus GN=Add1 PE=1 SV=3	12.5762	12.4647	12.6036	12.6488	12.3376	12.4529	12.4975	12.6176	12.4031	12.449	447.853	64.0118	35	360	3	678	74.739	6.46	67.84	10189.9	High	24170	ENSRNOG00000013039				cytoskeleton [GO:0005856]	Pf00596	0.546642	0.665864	-0.0421432	-0.629391
Q9JI66	Slc4a4	Master Protein	Electrogenic sodium bicarbonate cotransporter 1 OS=Rattus norvegicus GN=Slc4a4 PE=1 SV=1	11.0199	10.7023	10.8328	10.7094	11.0975	10.7701	10.7177	10.8724	10.6369	10.8187	447.818	43.2808	38	363	1	1079	121.266	6.86	37.633	9435.48	High	84484	ENSRNOG00000003134		regulation of intracellular pH [GO:0051453]; regulation of pH [GO:0006885]; sodium ion transport [GO:0006814]	inorganic anion exchanger activity [GO:0005452]; sodium:bicarbonate symporter activity [GO:0008510]	basolateral plasma membrane [GO:0016323]; integral component of plasma membrane [GO:0005887]	Pf00359, Pf00955, Pf07565	0.260077	0.379943	-0.109269	-1.21204
Q62656	Ptprz1	Master Protein	Receptor-type tyrosine-protein phosphatase zeta OS=Rattus norvegicus GN=Ptprz1 PE=1 SV=1	16.3147	16.4308	16.4557	16.5452	16.3165	16.5279	16.4493	16.4819	16.6069	16.5389	447.378	20.6822	39	348	2	2316	255.183	4.88	4.214	11254.3	High	25613			axonal fasciculation [GO:0007413]; brain development [GO:0007420]; hippocampus development [GO:0021766]; learning or memory [GO:0007611]; negative regulation of cell proliferation [GO:0008285]; negative regulation of cell-substrate adhesion [GO:0010812]; negative regulation of dendrite development [GO:2000171]; neuron development [GO:0048666]; oligodendrocyte differentiation [GO:0048709]; peptidy…	fibroblast growth factor binding [GO:0017134]; phosphatase activity [GO:0016791]; protein tyrosine phosphatase activity [GO:0004725]	axon [GO:0030424]; cytoplasm [GO:0005737]; dendrite [GO:0030425]; dendritic spine [GO:0043197]; extracellular space [GO:0005615]; filopodium [GO:0030175]; growth cone [GO:0030426]; integral component of membrane [GO:0016021]; intrinsic component of plasma membrane [GO:0031226]; lamellipodium [GO:0030027]; membrane [GO:0016020]; neuronal cell body [GO:0043025]; perineuronal net [GO:0072534]; posts…	Pf00041, Pf00102, Pf00194, Pf14566	0.0682981	0.143677	0.108416	2.10599
G3V949	Clip2	Master Protein	CAP-Gly domain-containing linker protein 2 OS=Rattus norvegicus GN=Clip2 PE=1 SV=1	16.0987	16.1524	16.031	16.0705	16.0804	16.0907	16.0919	16.0101	16.1809	16.0624	446.719	58.8348	64	324	51	1047	115.747	6.54	14.37	7213.17	High	29264	ENSRNOG00000021611			microtubule plus-end binding [GO:0051010]	cytoplasmic microtubule [GO:0005881]; microtubule plus-end [GO:0035371]	Pf01302, Pf01576, Pf02463, Pf08317, Pf10174, Pf10473, Pf12128, Pf14257	0.986215	0.991388	0.000607681	0.0178251
G3V852	Tln1	Master Protein	Protein Tln1 OS=Rattus norvegicus GN=Tln1 PE=1 SV=1	14.463	14.5487	14.4211	14.4967	14.4361	14.4569	14.4863	14.5348	14.4047	14.4155	446.56	32.3888	70	203	48	2541	269.504	6.2	2.424	4496.12	High	313494	ENSRNOG00000016630		cell-substrate junction assembly [GO:0007044]; cortical actin cytoskeleton organization [GO:0030866]; cytoskeletal anchoring at plasma membrane [GO:0007016]; integrin activation [GO:0033622]; integrin-mediated signaling pathway [GO:0007229]; platelet aggregation [GO:0070527]	actin filament binding [GO:0051015]; cadherin binding [GO:0045296]; integrin binding [GO:0005178]; LIM domain binding [GO:0030274]; phosphatidylinositol binding [GO:0035091]; phosphatidylserine binding [GO:0001786]; protein complex binding [GO:0032403]; structural constituent of cytoskeleton [GO:0005200]; vinculin binding [GO:0017166]	cytoskeleton [GO:0005856]; extracellular exosome [GO:0070062]; focal adhesion [GO:0005925]; ruffle [GO:0001726]	Pf00373, Pf01608, Pf02174, Pf08913, Pf09141, Pf09379	0.693407	0.789827	-0.0134935	-0.408806
Q05140-2	Snap91	Master Protein	Isoform 2 of Clathrin coat assembly protein AP180 OS=Rattus norvegicus GN=Snap91	11.8564	11.6782	11.7476	11.8098	11.805	11.7734	11.6212	11.7377	11.7507	11.8165	446.553	34.5982	28	534	2	896	91.373	4.92	836.678	14862.5	High	65178			axonogenesis [GO:0007409]; clathrin coat assembly [GO:0048268]; establishment or maintenance of cell polarity [GO:0007163]; positive regulation of clathrin coat assembly [GO:1905445]; protein transport [GO:0015031]; regulation of endocytosis [GO:0030100]; regulation of protein transport [GO:0051223]	1-phosphatidylinositol binding [GO:0005545]; clathrin adaptor activity [GO:0035615]; clathrin heavy chain binding [GO:0032050]	clathrin-coated pit [GO:0005905]; clathrin-coated vesicle [GO:0030136]; cytosol [GO:0005829]; plasma membrane [GO:0005886]; postsynaptic density [GO:0014069]; postsynaptic membrane [GO:0045211]; presynaptic membrane [GO:0042734]; synaptic vesicle [GO:0008021]; terminal bouton [GO:0043195]	Pf01417, Pf07651	0.402587	0.530467	-0.039506	-0.883791
G3V7L8	Atp6v1e1	Master Protein	ATPase, H+ transporting, V1 subunit E isoform 1, isoform CRA_a OS=Rattus norvegicus GN=Atp6v1e1 PE=1 SV=1	17.1605	17.3091	17.239	17.169	17.1701	17.1653	17.1865	17.144	17.3161	17.1478	446.407	75.2212	26	622	26	226	26.127	8.43	74988.4	13164.6	High	297566	ENSRNOG00000011905		ATP hydrolysis coupled proton transport [GO:0015991]	ATPase binding [GO:0051117]; hydrogen-exporting ATPase activity, phosphorylative mechanism [GO:0008553]; proton-transporting ATPase activity, rotational mechanism [GO:0046961]	apical plasma membrane [GO:0016324]; cytosol [GO:0005829]; endosome [GO:0005768]; extracellular exosome [GO:0070062]; lysosomal membrane [GO:0005765]; microvillus [GO:0005902]; mitochondrion [GO:0005739]; proton-transporting two-sector ATPase complex, catalytic domain [GO:0033178]	Pf01991	0.69192	0.788412	-0.0176224	-0.410917
A0A0H2UHL9	Dbn1	Master Protein	Drebrin OS=Rattus norvegicus GN=Dbn1 PE=1 SV=1	16.3312	16.5411	16.5475	16.4201	16.433	16.3673	16.3547	16.3554	16.3583	16.3633	446.235	61.898	41	373	1	706	77.296	4.5	180.161	11861.9	High	81653	ENSRNOG00000014170		actin filament organization [GO:0007015]; cell communication by chemical coupling [GO:0010643]; cell communication by electrical coupling [GO:0010644]; generation of neurons [GO:0048699]; maintenance of protein location in cell [GO:0032507]; neural precursor cell proliferation [GO:0061351]	actin binding [GO:0003779]; cadherin binding [GO:0045296]	actin cytoskeleton [GO:0015629]; gap junction [GO:0005921]; growth cone [GO:0030426]; plasma membrane [GO:0005886]	Pf00241	0.0482404	0.111536	-0.0947842	-2.32895
B5DFN2	Ahcyl1	Master Protein	Adenosylhomocysteinase 2 OS=Rattus norvegicus GN=Ahcyl1 PE=1 SV=2	17.1202	17.1615	17.0624	17.1033	17.1942	17.1519	17.0739	17.1219	17.1265	17.1548	445.451	75.1553	36	512	17	483	53.719	7.44	190.095	13940.6	High	362013	ENSRNOG00000018569		angiotensin-activated signaling pathway [GO:0038166]; epithelial fluid transport [GO:0042045]; mRNA polyadenylation [GO:0006378]; one-carbon metabolic process [GO:0006730]; positive regulation of sodium ion transport [GO:0010765]; protein export from nucleus [GO:0006611]; regulation of anion transport [GO:0044070]; regulation of ion transmembrane transporter activity [GO:0032412]; regulation of m…	identical protein binding [GO:0042802]; RNA binding [GO:0003723]	apical plasma membrane [GO:0016324]; cytoplasm [GO:0005737]; cytosol [GO:0005829]; endoplasmic reticulum [GO:0005783]; extracellular exosome [GO:0070062]	Pf00670, Pf01262, Pf01488, Pf02254, Pf02826, Pf05221	0.927533	0.952035	-0.00254517	-0.0938548
P11730	Camk2g	Master Protein	Calcium/calmodulin-dependent protein kinase type II subunit gamma OS=Rattus norvegicus GN=Camk2g PE=1 SV=1	15.3742	15.346	15.438	15.3851	15.3655	15.4665	15.467	15.3892	15.3441	15.4878	444.378	72.6755	33	680	16	527	59.001	7.71	231.631	13606.5	High	171140	ENSRNOG00000009783		cell differentiation [GO:0030154]; intracellular signal transduction [GO:0035556]; nervous system development [GO:0007399]; peptidyl-serine phosphorylation [GO:0018105]; peptidyl-threonine phosphorylation [GO:0018107]; protein autophosphorylation [GO:0046777]; regulation of long-term neuronal synaptic plasticity [GO:0048169]; response to hypoxia [GO:0001666]; response to oxidative stress [GO:0006…	ATP binding [GO:0005524]; calmodulin binding [GO:0005516]; calmodulin-dependent protein kinase activity [GO:0004683]	cytoplasm [GO:0005737]; neuron projection [GO:0043005]; sarcoplasmic reticulum membrane [GO:0033017]	Pf00069, Pf07714, Pf08332, Pf12680, Pf13474, Pf14534	0.157068	0.261587	0.0492029	1.56134
A0A0H2UHM5	Pdia3	Master Protein	Protein disulfide-isomerase OS=Rattus norvegicus GN=Pdia3 PE=1 SV=1	17.4688	17.4165	17.3483	17.3068	17.3302	17.136	17.2364	17.2777	16.9271	17.2061	441.976	72.9412	40	516	40	510	57.043	6.21	182.953	13580	High	29468	ENSRNOG00000015018		cell redox homeostasis [GO:0045454]; positive regulation of extrinsic apoptotic signaling pathway [GO:2001238]	peptide disulfide oxidoreductase activity [GO:0015037]; protein disulfide isomerase activity [GO:0003756]; RNA binding [GO:0003723]	cell surface [GO:0009986]; endoplasmic reticulum [GO:0005783]; extracellular exosome [GO:0070062]; focal adhesion [GO:0005925]; myelin sheath [GO:0043209]; nucleus [GO:0005634]	Pf00085, Pf13098, Pf13848, Pf13899, Pf13905	0.0133107	0.0536757	-0.217452	-3.16419
O08838	Amph	Master Protein	Amphiphysin OS=Rattus norvegicus GN=Amph PE=1 SV=1	16.7461	16.7323	16.7569	16.7316	16.8371	16.9355	16.7792	17.0126	16.8032	16.8052	441.766	63.9824	35	450	2	683	74.832	4.64	186.382	11515.7	High	60668			positive regulation of endocytosis [GO:0045807]; positive regulation of GTPase activity [GO:0043547]	protein complex binding [GO:0032403]; protein C-terminus binding [GO:0008022]; protein heterodimerization activity [GO:0046982]	axon terminus [GO:0043679]; cell junction [GO:0030054]; cytoskeleton [GO:0005856]; synaptic vesicle membrane [GO:0030672]; terminal bouton [GO:0043195]	Pf00018, Pf03114, Pf14604	0.0644534	0.138192	0.10632	2.14321
P59215-2	Gnao1	Master Protein	Isoform Alpha-2 of Guanine nucleotide-binding protein G(o) subunit alpha OS=Rattus norvegicus GN=Gnao1	11.9495	12.0637	12.1757	12.2363	12.2285	12.3612	12.1621	12.3575	12.365	12.4511	441.764	79.096	23	986	2	354	40.055	6.01	1114.88	25296.3	High				adenylate cyclase-modulating G-protein coupled receptor signaling pathway [GO:0007188]; aging [GO:0007568]; dopamine receptor signaling pathway [GO:0007212]; forebrain development [GO:0030900]; G-protein coupled receptor signaling pathway [GO:0007186]; locomotory behavior [GO:0007626]; negative regulation of calcium ion transport [GO:0051926]; neuron projection development [GO:0031175]; positive …	corticotropin-releasing hormone receptor 1 binding [GO:0051430]; GDP binding [GO:0019003]; G-protein beta/gamma-subunit complex binding [GO:0031683]; G-protein coupled serotonin receptor binding [GO:0031821]; GTPase activating protein binding [GO:0032794]; GTPase activity [GO:0003924]; GTP binding [GO:0005525]; metal ion binding [GO:0046872]; mu-type opioid receptor binding [GO:0031852]; protein …	cell body [GO:0044297]; dendrite [GO:0030425]; heterotrimeric G-protein complex [GO:0005834]; membrane [GO:0016020]; myelin sheath [GO:0043209]; neuron projection [GO:0043005]; protein complex [GO:0043234]	Pf00025, Pf00503	0.0207233	0.0661631	0.208645	2.87331
P23565	Ina	Master Protein	Alpha-internexin OS=Rattus norvegicus GN=Ina PE=1 SV=2	17.0217	16.0746	16.9455	16.6145	16.1037	16.1837	16.1622	16.3328	16.1	16.4929	441.342	78.2178	41	526	2	505	56.082	5.22	105.421	14365.7	High	24503			cell differentiation [GO:0030154]; nervous system development [GO:0007399]; tissue regeneration [GO:0042246]	protein heterodimerization activity [GO:0046982]; structural molecule activity [GO:0005198]	neurofilament [GO:0005883]	Pf00038, Pf04732, Pf10186	0.200068	0.315394	-0.297687	-1.39658
P02770	Alb	Master Protein	Serum albumin OS=Rattus norvegicus GN=Alb PE=1 SV=2	17.5662	16.7262	16.5964	16.6175	16.9949	16.6727	16.5903	16.5947	16.2923	16.4175	441.262	77.6316	48	392	2	608	68.686	6.48	75.51	8832.44	High	24186			cellular response to starvation [GO:0009267]; hemolysis by symbiont of host erythrocytes [GO:0019836]; maintenance of mitochondrion location [GO:0051659]; negative regulation of apoptotic process [GO:0043066]; positive regulation of circadian sleep/wake cycle, non-REM sleep [GO:0046010]; response to mercury ion [GO:0046689]; response to nutrient [GO:0007584]; response to organic substance [GO:001…	DNA binding [GO:0003677]; drug binding [GO:0008144]; enzyme binding [GO:0019899]; fatty acid binding [GO:0005504]; pyridoxal phosphate binding [GO:0030170]; toxic substance binding [GO:0015643]; zinc ion binding [GO:0008270]	basement membrane [GO:0005604]; extracellular space [GO:0005615]; protein complex [GO:0043234]	Pf00273	0.081051	0.16112	-0.386714	-1.99573
P50399	Gdi2	Master Protein	Rab GDP dissociation inhibitor beta OS=Rattus norvegicus GN=Gdi2 PE=1 SV=2	16.5731	16.4388	16.4722	16.5825	16.4519	16.5159	16.4114	16.5875	16.3415	16.3175	440.799	75.5056	36	328	30	445	50.505	6.25	267.27	9081.43	High	29662	ENSRNOG00000018091		protein transport [GO:0015031]; small GTPase mediated signal transduction [GO:0007264]; vesicle-mediated transport [GO:0016192]	GTPase activator activity [GO:0005096]; oxidoreductase activity [GO:0016491]; Rab GDP-dissociation inhibitor activity [GO:0005093]; RNA binding [GO:0003723]; small GTPase binding [GO:0031267]	cytosol [GO:0005829]; extracellular exosome [GO:0070062]; focal adhesion [GO:0005925]; membrane [GO:0016020]	Pf00996	0.283151	0.404809	-0.0689388	-1.15053
Q641Y2	Ndufs2	Master Protein	NADH dehydrogenase [ubiquinone] iron-sulfur protein 2, mitochondrial OS=Rattus norvegicus GN=Ndufs2 PE=1 SV=1	16.2434	16.302	16.3526	16.2565	16.3174	16.2863	16.3488	16.2658	16.4519	16.4708	440.101	70.6263	26	413	26	463	52.528	6.99	176.828	14511.6	High	289218	ENSRNOG00000038372		mitochondrial ATP synthesis coupled electron transport [GO:0042775]; response to oxidative stress [GO:0006979]	4 iron, 4 sulfur cluster binding [GO:0051539]; metal ion binding [GO:0046872]; NAD binding [GO:0051287]; NADH dehydrogenase (ubiquinone) activity [GO:0008137]; quinone binding [GO:0048038]; ubiquitin protein ligase binding [GO:0031625]	mitochondrial respiratory chain complex I [GO:0005747]; nucleoplasm [GO:0005654]	Pf00346	0.167686	0.273916	0.0703819	1.51722
P17764	Acat1	Master Protein	Acetyl-CoA acetyltransferase, mitochondrial OS=Rattus norvegicus GN=Acat1 PE=1 SV=1	17.0572	17.0178	17.1109	16.9502	16.9026	17.0183	16.8503	16.786	17.0366	17.0715	439.743	73.3491	28	463	28	424	44.666	8.76	411.463	11710.5	High	25014	ENSRNOG00000007862		acetyl-CoA biosynthetic process [GO:0006085]; acetyl-CoA catabolic process [GO:0046356]; adipose tissue development [GO:0060612]; brain development [GO:0007420]; coenzyme A biosynthetic process [GO:0015937]; fatty acid beta-oxidation [GO:0006635]; isoleucine catabolic process [GO:0006550]; ketone body catabolic process [GO:0046952]; liver development [GO:0001889]; metanephric proximal convoluted …	acetyl-CoA C-acetyltransferase activity [GO:0003985]; carbon-carbon lyase activity [GO:0016830]; coenzyme binding [GO:0050662]; enzyme binding [GO:0019899]; ligase activity, forming carbon-carbon bonds [GO:0016885]; metal ion binding [GO:0046872]; protein homodimerization activity [GO:0042803]	extracellular exosome [GO:0070062]; mitochondrial inner membrane [GO:0005743]; mitochondrial matrix [GO:0005759]; mitochondrion [GO:0005739]	Pf00108, Pf00109, Pf02803	0.437653	0.563302	-0.0551857	-0.816865
A0A0G2K261	Iars2	Master Protein	Protein Iars2 OS=Rattus norvegicus GN=Iars2 PE=1 SV=1	15.7672	15.7819	15.7671	15.7114	15.7585	15.8341	15.8854	15.846	15.9576	15.912	439.393	54.1048	40	236	40	1011	112.605	6.74	17.372	7283.36	High		ENSRNOG00000002368		isoleucyl-tRNA aminoacylation [GO:0006428]	aminoacyl-tRNA editing activity [GO:0002161]; ATP binding [GO:0005524]; isoleucine-tRNA ligase activity [GO:0004822]; tRNA binding [GO:0000049]	cytosol [GO:0005829]; mitochondrion [GO:0005739]	Pf00133, Pf01921, Pf06827, Pf08264, Pf09334	0.000938302	0.01956	0.1298	5.09268	+
B5DFC3	Sec23a	Master Protein	Protein Sec23a OS=Rattus norvegicus GN=Sec23a PE=1 SV=1	15.8179	15.7933	15.6145	15.7343	15.6799	15.5581	15.6248	15.5581	15.5101	15.5334	439.34	73.0719	40	278	35	765	86.106	7.08	38.377	10165.5	High	58817	ENSRNOG00000004657		ER to Golgi vesicle-mediated transport [GO:0006888]; intracellular protein transport [GO:0006886]	zinc ion binding [GO:0008270]	COPII vesicle coat [GO:0030127]; Golgi membrane [GO:0000139]; perinuclear region of cytoplasm [GO:0048471]	Pf00626, Pf04810, Pf04811, Pf04815, Pf08033	0.00346992	0.0310512	-0.17107	-4.09326	+
F1LMR7	Dpp6	Master Protein	Dipeptidyl aminopeptidase-like protein 6 OS=Rattus norvegicus GN=Dpp6 PE=4 SV=2	16.9896	17.0326	17.188	17.0282	17.1074	17.0531	17.0466	16.9966	17.0438	17.0519	439.293	54.7945	44	433	42	803	91.215	6.39	42.652	10647	High	29272	ENSRNOG00000030547		regulation of potassium ion transmembrane transport [GO:1901379]	potassium channel regulator activity [GO:0015459]; serine-type peptidase activity [GO:0008236]	extracellular exosome [GO:0070062]; voltage-gated potassium channel complex [GO:0008076]	Pf00326, Pf00930	0.428448	0.554384	-0.0307426	-0.834059
F1LZ81	Dock4	Master Protein	Protein Dock4 OS=Rattus norvegicus GN=Dock4 PE=1 SV=3	15.866	15.9176	15.8724	15.9038	15.9587	15.953	15.821	15.8326	15.9271	15.9686	438.172	38.9115	67	271	63	1966	224.845	7.81	3.702	6870.53	High		ENSRNOG00000004823		cell chemotaxis [GO:0060326]; negative regulation of vascular smooth muscle contraction [GO:1904694]; positive regulation of vascular associated smooth muscle cell migration [GO:1904754]; small GTPase mediated signal transduction [GO:0007264]	GTPase activator activity [GO:0005096]; guanyl-nucleotide exchange factor activity [GO:0005085]; PDZ domain binding [GO:0030165]; Rac GTPase binding [GO:0048365]; receptor tyrosine kinase binding [GO:0030971]	cytosol [GO:0005829]; Golgi apparatus [GO:0005794]; nucleolus [GO:0005730]; plasma membrane [GO:0005886]; stereocilium [GO:0032420]	Pf00018, Pf06920, Pf07653, Pf14429	0.928658	0.952757	-0.00324211	-0.0923919
A0A0G2JX32	Amph	Master Protein	Amphiphysin OS=Rattus norvegicus GN=Amph PE=1 SV=1	6.41616	6.62936	6.55765	6.59246	6.51412	6.46434	6.6453	6.73064	6.46597	6.19377	437.72	63.5556	34	438	1	675	73.831	4.59	149.131	11379.1	High		ENSRNOG00000012490				cytoplasm [GO:0005737]	Pf00018, Pf03114, Pf14604	0.684097	0.781925	-0.0419459	-0.422058
D4A5I9	Myo6	Master Protein	Protein Myo6 OS=Rattus norvegicus GN=Myo6 PE=1 SV=3	15.6223	15.7115	15.7478	15.7337	15.6735	15.7301	15.7259	15.767	15.6917	15.7997	437.575	44.358	57	284	54	1285	148.038	8.41	7.95	7134.61	High	315840	ENSRNOG00000011852		DNA damage response, signal transduction by p53 class mediator [GO:0030330]; endocytosis [GO:0006897]; positive regulation of transcription from RNA polymerase II promoter [GO:0045944]; regulation of secretion [GO:0051046]; response to drug [GO:0042493]	actin filament binding [GO:0051015]; ATP binding [GO:0005524]; cadherin binding [GO:0045296]; motor activity [GO:0003774]	apical part of cell [GO:0045177]; clathrin-coated endocytic vesicle [GO:0045334]; cytoplasm [GO:0005737]; cytoplasmic vesicle [GO:0031410]; DNA-directed RNA polymerase II, holoenzyme [GO:0016591]; endocytic vesicle [GO:0030139]; extracellular exosome [GO:0070062]; filamentous actin [GO:0031941]; Golgi apparatus [GO:0005794]; intracellular membrane-bounded organelle [GO:0043231]; membrane [GO:0016…	Pf00063	0.161865	0.266388	0.0451227	1.54108
Q9Z272	Git1	Master Protein	ARF GTPase-activating protein GIT1 OS=Rattus norvegicus GN=Git1 PE=1 SV=1	15.8465	16.0098	15.861	15.9085	15.9455	15.9368	15.8262	15.7736	15.8948	15.8901	437.476	70.1299	49	345	42	770	85.178	6.95	33.807	8581.4	High	83709			dendritic spine development [GO:0060996]; immunological synapse formation [GO:0001771]; negative regulation of ARF protein signal transduction [GO:0032013]; regulation of G-protein coupled receptor protein signaling pathway [GO:0008277]	GTPase activator activity [GO:0005096]; metal ion binding [GO:0046872]; protein homodimerization activity [GO:0042803]; small GTPase binding [GO:0031267]	cytosol [GO:0005829]; focal adhesion [GO:0005925]; neuron projection [GO:0043005]; synapse [GO:0045202]	Pf00023, Pf01412, Pf08518, Pf12205, Pf12796, Pf13637, Pf13857	0.26084	0.380746	-0.0499723	-1.20993
D3ZCG2	Kif21a	Master Protein	Kinesin-like protein OS=Rattus norvegicus GN=Kif21a PE=1 SV=2	15.4101	15.2988	15.3444	15.4024	15.3817	15.3876	15.3806	15.5128	15.3126	15.3161	437.015	47.0446	60	211	53	1658	185.176	6.25	7.01	5713.87	High		ENSRNOG00000014844		microtubule-based movement [GO:0007018]	ATPase activity [GO:0016887]; ATP binding [GO:0005524]; microtubule binding [GO:0008017]; microtubule motor activity [GO:0003777]	kinesin complex [GO:0005871]	Pf00225, Pf00400, Pf00769, Pf01576, Pf02050, Pf02090, Pf02841, Pf04111, Pf05483, Pf10174, Pf12128, Pf13863, Pf13868, Pf15619	0.737411	0.820357	0.0144802	0.347182
Q6PST4	Atl1	Master Protein	Atlastin-1 OS=Rattus norvegicus GN=Atl1 PE=1 SV=1	16.2798	16.2186	16.3638	16.2365	16.2849	16.195	16.3231	16.2603	16.1813	16.2017	436.478	66.6667	33	282	31	558	63.335	6.1	123.961	8525.53	High	362750	ENSRNOG00000005063		axonogenesis [GO:0007409]; endoplasmic reticulum organization [GO:0007029]; protein homooligomerization [GO:0051260]	GTPase activity [GO:0003924]; GTP binding [GO:0005525]; identical protein binding [GO:0042802]	axon [GO:0030424]; endoplasmic reticulum [GO:0005783]; endoplasmic reticulum membrane [GO:0005789]; endoplasmic reticulum tubular network [GO:0071782]; Golgi apparatus [GO:0005794]; Golgi cis cisterna [GO:0000137]; Golgi membrane [GO:0000139]; integral component of membrane [GO:0016021]	Pf02263	0.257872	0.377818	-0.0444374	-1.21815
A0A0G2JSH5	Alb	Master Protein	Serum albumin OS=Rattus norvegicus GN=Alb PE=1 SV=1	10.5865	10.0839	12.4618	12.4319	10.32	10.1361	12.4796	10.3797	12.0328	12.2319	436.447	76.4803	47	379	1	608	68.714	6.48	67.74	8646.03	High	24186	ENSRNOG00000002911		cellular response to starvation [GO:0009267]; hemolysis by symbiont of host erythrocytes [GO:0019836]; maintenance of mitochondrion location [GO:0051659]; negative regulation of apoptotic process [GO:0043066]; retina homeostasis [GO:0001895]; transport [GO:0006810]	chaperone binding [GO:0051087]; DNA binding [GO:0003677]; drug binding [GO:0008144]; fatty acid binding [GO:0005504]; identical protein binding [GO:0042802]; oxygen binding [GO:0019825]; pyridoxal phosphate binding [GO:0030170]; toxic substance binding [GO:0015643]	blood microparticle [GO:0072562]; endoplasmic reticulum [GO:0005783]; extracellular exosome [GO:0070062]; Golgi apparatus [GO:0005794]; myelin sheath [GO:0043209]; nucleus [GO:0005634]; protein complex [GO:0043234]	Pf00273	0.712477	0.802464	0.275216	0.381904
D3ZJR1	Eps15l1	Master Protein	Protein Eps15l1 OS=Rattus norvegicus GN=Eps15l1 PE=1 SV=3	15.7676	15.8549	15.7298	15.7646	15.7494	15.7059	15.7064	15.6595	15.7757	15.7241	434.805	60.066	43	255	43	909	99.426	5.02	21.829	8097.79	High	361120	ENSRNOG00000013502			cadherin binding [GO:0045296]; calcium ion binding [GO:0005509]	clathrin coat of coated pit [GO:0030132]	Pf00038, Pf00261, Pf00529, Pf00769, Pf01576, Pf02321, Pf02463, Pf02841, Pf03148, Pf03938, Pf03962, Pf03999, Pf04012, Pf04111, Pf04156, Pf05103, Pf05149, Pf05478, Pf05557, Pf05622, Pf05667, Pf05701, Pf06008, Pf06160, Pf06818, Pf07111, Pf07798, Pf07888, Pf07926, Pf08317, Pf08614, Pf09311, Pf09726, Pf09730, Pf09731, Pf09755, Pf10146, Pf10168, Pf10174, Pf10186, Pf10234, Pf10359, Pf10498, Pf11180, Pf1…	0.0722395	0.149545	-0.0589476	-2.06991
D3ZM69	Epb41l2	Master Protein	Protein Epb41l2 OS=Rattus norvegicus GN=Epb41l2 PE=1 SV=2	16.1561	16.1761	16.3596	16.2949	16.3262	16.3149	16.1856	16.3515	16.0044	16.1542	434.21	50.2008	51	396	44	996	110.643	5.43	20.288	9634.29	High	309557	ENSRNOG00000012346		actomyosin structure organization [GO:0031032]; cortical actin cytoskeleton organization [GO:0030866]; positive regulation of protein localization to cell cortex [GO:1904778]	actin binding [GO:0003779]; PH domain binding [GO:0042731]; spectrin binding [GO:0030507]; structural constituent of cytoskeleton [GO:0005200]	cell cortex region [GO:0099738]; COP9 signalosome [GO:0008180]; cytoskeleton [GO:0005856]; extracellular exosome [GO:0070062]; focal adhesion [GO:0005925]; nucleoplasm [GO:0005654]; plasma membrane [GO:0005886]	Pf00373, Pf04382, Pf05902, Pf08736, Pf09379, Pf09380	0.438505	0.563996	-0.0604698	-0.815285
Q07266	Dbn1	Master Protein	Drebrin OS=Rattus norvegicus GN=Dbn1 PE=1 SV=3	7.85922	8.00506	8.19918	8.00675	8.04876	7.91169	7.82591	7.94544	7.78529	7.89966	433.736	61.9519	41	370	1	707	77.424	4.5	167.192	11674	High	81653	ENSRNOG00000014170		actin filament organization [GO:0007015]; aging [GO:0007568]; brain development [GO:0007420]; cellular response to transforming growth factor beta stimulus [GO:0071560]; cellular response to tumor necrosis factor [GO:0071356]; cellular response to X-ray [GO:0071481]; lung alveolus development [GO:0048286]; modulation of inhibitory postsynaptic potential [GO:0098828]; negative regulation of actin-…	actin filament binding [GO:0051015]; cytoskeletal protein binding [GO:0008092]; profilin binding [GO:0005522]	actin cytoskeleton [GO:0015629]; asymmetric synapse [GO:0032279]; axonal growth cone [GO:0044295]; axonal spine [GO:0044308]; cell-cell junction [GO:0005911]; cell cortex [GO:0005938]; cytoplasm [GO:0005737]; dendritic filopodium [GO:1902737]; dendritic shaft [GO:0043198]; dendritic spine [GO:0043197]; excitatory synapse [GO:0060076]; filopodium [GO:0030175]; growth cone [GO:0030426]; lamellipodi…	Pf00241	0.0412698	0.100475	-0.150196	-2.42895
A0A0G2JY26	Dnajc6	Master Protein	Protein Dnajc6 OS=Rattus norvegicus GN=Dnajc6 PE=1 SV=1	16.6125	16.5175	16.3692	16.5716	16.4511	16.3918	16.4379	16.3987	16.5669	16.4293	433.588	47.6546	35	358	34	938	102.124	7.33	48.032	9571.41	High	313409	ENSRNOG00000052887		receptor-mediated endocytosis [GO:0006898]; regulation of clathrin-dependent endocytosis [GO:2000369]; synaptic vesicle uncoating [GO:0016191]		intracellular [GO:0005622]; postsynaptic density [GO:0014069]; vesicle [GO:0031982]	Pf00226, Pf10409	0.300188	0.422461	-0.0594631	-1.10768
B2GV06	Oxct1	Master Protein	Succinyl-CoA:3-ketoacid coenzyme A transferase 1, mitochondrial OS=Rattus norvegicus GN=Oxct1 PE=1 SV=1	16.1577	16.1702	16.2794	16.0672	16.2211	15.9396	16.0246	15.9715	16.0067	15.9552	433.442	65.3846	24	367	24	520	56.168	8.47	274.423	13304.5	High	690163	ENSRNOG00000043094		adipose tissue development [GO:0060612]; brain development [GO:0007420]; cellular ketone body metabolic process [GO:0046950]; heart development [GO:0007507]; ketone body catabolic process [GO:0046952]; ketone catabolic process [GO:0042182]; positive regulation of insulin secretion involved in cellular response to glucose stimulus [GO:0035774]; response to activity [GO:0014823]; response to drug […	3-oxoacid CoA-transferase activity [GO:0008260]; protein homodimerization activity [GO:0042803]	mitochondrial matrix [GO:0005759]; mitochondrion [GO:0005739]; nucleoplasm [GO:0005654]	Pf01144	0.000861815	0.0185155	-0.199595	-5.16174	+
G3V936	Cs	Master Protein	Citrate synthase OS=Rattus norvegicus GN=Cs PE=1 SV=1	17.1017	17.0785	17.1182	17.047	17.1565	17.1929	17.2098	17.0895	17.3177	17.265	433.003	60.3004	25	579	25	466	51.797	8.41	1349.31	15062.4	High		ENSRNOG00000023520		carbohydrate metabolic process [GO:0005975]; tricarboxylic acid cycle [GO:0006099]	citrate (Si)-synthase activity [GO:0004108]; RNA binding [GO:0003723]	extracellular exosome [GO:0070062]; mitochondrial matrix [GO:0005759]; nucleus [GO:0005634]	Pf00285	0.0272149	0.0768854	0.114592	2.69665
F1LST4	Mapt	Master Protein	Microtubule-associated protein OS=Rattus norvegicus GN=Mapt PE=1 SV=1	16.8531	16.9398	16.8641	16.8476	17.0111	16.924	16.9297	16.9869	16.7682	16.855	432.649	47.2074	33	509	3	752	78.507	6.3	65.147	11492.2	High	29477	ENSRNOG00000005133			Hsp90 protein binding [GO:0051879]; microtubule binding [GO:0008017]	cytoplasm [GO:0005737]; microtubule [GO:0005874]	Pf00418	0.838182	0.890445	-0.010363	-0.210974
P18418	Calr	Master Protein	Calreticulin OS=Rattus norvegicus GN=Calr PE=1 SV=1	17.3775	17.2177	17.1481	17.0918	17.0911	16.8642	17.0969	17.0513	16.7298	16.9399	432.159	78.8462	31	462	31	416	47.966	4.49	403.709	11410.8	High	64202	ENSRNOG00000003029		cardiac muscle cell differentiation [GO:0055007]; cellular response to lithium ion [GO:0071285]; cellular response to organic substance [GO:0071310]; cellular senescence [GO:0090398]; chaperone-mediated protein folding [GO:0061077]; cortical actin cytoskeleton organization [GO:0030866]; negative regulation of cell cycle arrest [GO:0071157]; negative regulation of intracellular steroid hormone rec…	androgen receptor binding [GO:0050681]; calcium ion binding [GO:0005509]; carbohydrate binding [GO:0030246]; glycoprotein binding [GO:0001948]; hormone binding [GO:0042562]; integrin binding [GO:0005178]; iron ion binding [GO:0005506]; mRNA binding [GO:0003729]; peptide binding [GO:0042277]; ubiquitin protein ligase binding [GO:0031625]; unfolded protein binding [GO:0051082]	acrosomal vesicle [GO:0001669]; cell surface [GO:0009986]; cytoplasm [GO:0005737]; cytosol [GO:0005829]; endoplasmic reticulum [GO:0005783]; external side of plasma membrane [GO:0009897]; extracellular exosome [GO:0070062]; extracellular matrix [GO:0031012]; extracellular space [GO:0005615]; focal adhesion [GO:0005925]; Golgi apparatus [GO:0005794]; intracellular membrane-bounded organelle [GO:00…	Pf00262	0.018895	0.0626978	-0.248824	-2.93356
Q68FR6	Eef1g	Master Protein	Elongation factor 1-gamma OS=Rattus norvegicus GN=Eef1g PE=2 SV=3	16.5768	16.6119	16.1682	16.597	16.2785	16.0282	16.2762	16.0907	16.2504	16.1252	431.71	74.8284	32	344	32	437	50.029	6.74	290.263	9428.4	High	293725	ENSRNOG00000020075		glutathione metabolic process [GO:0006749]; response to virus [GO:0009615]	cadherin binding [GO:0045296]; glutathione transferase activity [GO:0004364]; translation elongation factor activity [GO:0003746]	cytoplasm [GO:0005737]; endoplasmic reticulum [GO:0005783]; extracellular exosome [GO:0070062]; membrane [GO:0016020]; nucleus [GO:0005634]	Pf00043, Pf00647, Pf02798, Pf13409, Pf13410, Pf13417, Pf14497	0.0230841	0.0701778	-0.292357	-2.80319
Q5RKI0	Wdr1	Master Protein	WD repeat-containing protein 1 OS=Rattus norvegicus GN=Wdr1 PE=1 SV=3	16.5376	16.4254	16.4512	16.5045	16.5133	16.5869	16.439	16.5853	16.4796	16.382	431.534	81.0231	39	315	39	606	66.14	6.62	48.239	8896.63	High	360950	ENSRNOG00000028498		actin filament depolymerization [GO:0030042]; actin filament fragmentation [GO:0030043]; apical junction assembly [GO:0043297]; cortical cytoskeleton organization [GO:0030865]; establishment of planar polarity of follicular epithelium [GO:0042247]; locomotion [GO:0040011]; maintenance of epithelial cell apical/basal polarity [GO:0045199]; neutrophil mediated immunity [GO:0002446]; neutrophil migr…	actin filament binding [GO:0051015]	actomyosin, actin portion [GO:0042643]; cell-cell junction [GO:0005911]; cell projection [GO:0042995]; cortical actin cytoskeleton [GO:0030864]; cytosol [GO:0005829]; extracellular exosome [GO:0070062]; myelin sheath [GO:0043209]; podosome [GO:0002102]	Pf00400, Pf04762, Pf08662, Pf14783	0.862464	0.907447	0.00813599	0.1789
Q62936	Dlg3	Master Protein	Disks large homolog 3 OS=Rattus norvegicus GN=Dlg3 PE=1 SV=1	15.9557	15.9615	16.0693	16.0527	16.0619	16.0057	15.9176	15.8947	15.9574	16.0741	431.513	57.715	44	305	42	849	93.481	6.79	25.827	8114.56	High	58948	ENSRNOG00000002767		chemical synaptic transmission [GO:0007268]; establishment of planar polarity [GO:0001736]; establishment or maintenance of epithelial cell apical/basal polarity [GO:0045197]; negative regulation of phosphatase activity [GO:0010923]; nervous system development [GO:0007399]; receptor clustering [GO:0043113]; receptor localization to synapse [GO:0097120]	guanylate kinase activity [GO:0004385]; ionotropic glutamate receptor binding [GO:0035255]; kinase binding [GO:0019900]; PDZ domain binding [GO:0030165]; phosphatase binding [GO:0019902]; protein C-terminus binding [GO:0008022]; protein domain specific binding [GO:0019904]; protein phosphatase binding [GO:0019903]; ubiquitin protein ligase binding [GO:0031625]	AMPA glutamate receptor complex [GO:0032281]; basolateral plasma membrane [GO:0016323]; bicellular tight junction [GO:0005923]; cytoplasm [GO:0005737]; dendritic shaft [GO:0043198]; extracellular space [GO:0005615]; growth cone [GO:0030426]; neuronal cell body [GO:0043025]; postsynaptic density [GO:0014069]; postsynaptic membrane [GO:0045211]; synapse [GO:0045202]	Pf00018, Pf00595, Pf00625, Pf07653, Pf10600, Pf13180	0.253993	0.372929	-0.050316	-1.229
P68403-2	Prkcb	Master Protein	Isoform Beta-II of Protein kinase C beta type OS=Rattus norvegicus GN=Prkcb	15.6181	15.3865	15.4382	15.5049	15.6012	15.6032	15.4247	15.5981	15.489	15.4984	431.193	59.1382	41	394	25	673	76.844	7.02	74.518	9805.68	High				adaptive immune response [GO:0002250]; apoptotic process [GO:0006915]; B cell activation [GO:0042113]; B cell receptor signaling pathway [GO:0050853]; dibenzo-p-dioxin metabolic process [GO:0018894]; histone H3-T6 phosphorylation [GO:0035408]; intracellular signal transduction [GO:0035556]; negative regulation of glucose transport [GO:0010829]; negative regulation of insulin receptor signaling pa…	androgen receptor binding [GO:0050681]; ATP binding [GO:0005524]; chromatin binding [GO:0003682]; histone binding [GO:0042393]; histone kinase activity (H3-T6 specific) [GO:0035403]; ligand-dependent nuclear receptor transcription coactivator activity [GO:0030374]; protein kinase C activity [GO:0004697]; zinc ion binding [GO:0008270]	brush border membrane [GO:0031526]; centrosome [GO:0005813]; cytosol [GO:0005829]; nucleus [GO:0005634]; plasma membrane [GO:0005886]	Pf00069, Pf00130, Pf00168, Pf00433, Pf07714	0.825251	0.882493	0.0128969	0.228153
P54921	Napa	Master Protein	Alpha-soluble NSF attachment protein OS=Rattus norvegicus GN=Napa PE=1 SV=2	16.4078	16.383	16.388	16.4282	16.3916	16.3304	16.4235	16.3611	16.359	16.3709	429.584	85.0847	24	366	19	295	33.171	5.45	643.947	11210.1	High	140673	ENSRNOG00000001494		apical protein localization [GO:0045176]; brain development [GO:0007420]; intracellular protein transport [GO:0006886]; membrane fusion [GO:0061025]; neuron differentiation [GO:0030182]; regulation of synaptic vesicle priming [GO:0010807]; SNARE complex disassembly [GO:0035494]; synaptic transmission, glutamatergic [GO:0035249]	protein complex binding [GO:0032403]; SNARE binding [GO:0000149]; soluble NSF attachment protein activity [GO:0005483]; syntaxin binding [GO:0019905]	extracellular exosome [GO:0070062]; myelin sheath [GO:0043209]; plasma membrane [GO:0005886]; synaptobrevin 2-SNAP-25-syntaxin-1a complex [GO:0070044]; terminal bouton [GO:0043195]; vacuolar membrane [GO:0005774]	Pf14938	0.113703	0.206046	-0.0307266	-1.77565
Q9Z0W5	Pacsin1	Master Protein	Protein kinase C and casein kinase substrate in neurons protein 1 OS=Rattus norvegicus GN=Pacsin1 PE=1 SV=1	17.3332	17.1747	17.2158	17.3314	17.3082	17.4319	17.2955	17.4662	17.2207	17.2648	429.196	74.1497	41	597	34	441	50.418	5.24	1278.8	15760.4	High	29704			actin filament organization [GO:0007015]; cytoskeleton organization [GO:0007010]; establishment of protein localization to plasma membrane [GO:0090002]; neuron projection morphogenesis [GO:0048812]; plasma membrane tubulation [GO:0097320]; positive regulation of dendrite development [GO:1900006]; protein localization to membrane [GO:0072657]; regulation of endocytosis [GO:0030100]; synaptic vesic…	phospholipid binding [GO:0005543]	axon terminus [GO:0043679]; cell junction [GO:0030054]; cytoplasm [GO:0005737]; cytoplasmic vesicle membrane [GO:0030659]; cytosol [GO:0005829]; endosome [GO:0005768]; perinuclear region of cytoplasm [GO:0048471]; plasma membrane [GO:0005886]; ruffle membrane [GO:0032587]; synapse [GO:0045202]; terminal bouton [GO:0043195]	Pf00018, Pf00611, Pf07653, Pf14604	0.308339	0.430623	0.0631435	1.08787
A0A0G2JUG7	Iqsec1	Master Protein	Protein Iqsec1 OS=Rattus norvegicus GN=Iqsec1 PE=1 SV=1	16.1163	16.0429	16.2223	16.1286	16.1107	16.1197	16.128	16.121	16.1395	16.2181	427.223	56.0291	54	338	48	962	108.013	7.68	18.201	8432.26	High		ENSRNOG00000060350		regulation of ARF protein signal transduction [GO:0032012]	ARF guanyl-nucleotide exchange factor activity [GO:0005086]	nucleolus [GO:0005730]	Pf01369	0.55443	0.672201	0.0210945	0.616927
Q8K3M6-2	Erc2	Master Protein	Isoform 2 of ERC protein 2 OS=Rattus norvegicus GN=Erc2	7.08852	7.22014	7.30195	7.34873	7.24127	7.24888	7.16591	7.31832	7.34961	7.39832	427.085	54.9403	65	440	1	921	106.361	7.03	30.05	9124.24	High				synapse assembly [GO:0007416]; synapse organization [GO:0050808]	PDZ domain binding [GO:0030165]; protein complex binding [GO:0032403]	cell junction [GO:0030054]; cytoskeleton [GO:0005856]; endoplasmic reticulum [GO:0005783]; growth cone [GO:0030426]; membrane [GO:0016020]; neuronal cell body [GO:0043025]; postsynaptic density [GO:0014069]; presynaptic active zone [GO:0048786]; presynaptic membrane [GO:0042734]; protein complex [GO:0043234]; synapse [GO:0045202]; terminal bouton [GO:0043195]	Pf10174	0.377224	0.502653	0.056085	0.934844
P19527	Nefl	Master Protein	Neurofilament light polypeptide OS=Rattus norvegicus GN=Nefl PE=1 SV=3	17.5816	16.5198	17.3555	17.1559	16.4837	16.6151	16.575	16.7647	16.58	17.0085	424.986	72.3247	40	528	36	542	61.298	4.65	52.915	13857	High	83613	ENSRNOG00000013658		anterograde axonal transport [GO:0008089]; axonal transport of mitochondrion [GO:0019896]; cerebral cortex development [GO:0021987]; hippocampus development [GO:0021766]; intermediate filament polymerization or depolymerization [GO:0045105]; locomotion [GO:0040011]; microtubule cytoskeleton organization [GO:0000226]; negative regulation of neuron apoptotic process [GO:0043524]; neurofilament bund…	identical protein binding [GO:0042802]; phospholipase binding [GO:0043274]; protein binding, bridging [GO:0030674]; protein C-terminus binding [GO:0008022]; protein domain specific binding [GO:0019904]; protein heterodimerization activity [GO:0046982]; structural constituent of cytoskeleton [GO:0005200]	axon [GO:0030424]; axon cytoplasm [GO:1904115]; growth cone [GO:0030426]; myelin sheath [GO:0043209]; neurofilament [GO:0005883]; neuron projection [GO:0043005]; TSC1-TSC2 complex [GO:0033596]	Pf00038, Pf01576	0.22575	0.34202	-0.310658	-1.31251
Q64548	Rtn1	Master Protein	Reticulon-1 OS=Rattus norvegicus GN=Rtn1 PE=1 SV=1	16.6244	16.5934	16.6989	16.7455	16.6113	16.5074	16.6216	16.6112	16.5204	16.503	422.745	51.7375	28	406	14	777	82.951	4.61	73.989	11677.9	High	116644					endoplasmic reticulum membrane [GO:0005789]; integral component of membrane [GO:0016021]; smooth endoplasmic reticulum [GO:0005790]	Pf02453	0.0310082	0.0837129	-0.102	-2.61253
P07340	Atp1b1	Master Protein	Sodium/potassium-transporting ATPase subunit beta-1 OS=Rattus norvegicus GN=Atp1b1 PE=1 SV=1	17.458	17.5483	17.6731	17.4592	17.4946	17.617	17.5638	17.5234	17.6753	17.6606	421.994	58.8816	24	611	24	304	35.179	8.65	17189.7	9975.6	High	25650	ENSRNOG00000002934		ATP metabolic process [GO:0046034]; cardiac muscle contraction [GO:0060048]; cell adhesion [GO:0007155]; cellular calcium ion homeostasis [GO:0006874]; cellular potassium ion homeostasis [GO:0030007]; cellular sodium ion homeostasis [GO:0006883]; membrane repolarization [GO:0086009]; metal ion transport [GO:0030001]; positive regulation of calcium:sodium antiporter activity [GO:1903281]; positive…	ATPase activator activity [GO:0001671]; ATPase binding [GO:0051117]; ATP binding [GO:0005524]; drug binding [GO:0008144]; MHC class II protein complex binding [GO:0023026]; potassium ion binding [GO:0030955]; protein C-terminus binding [GO:0008022]; protein kinase binding [GO:0019901]; sodium:potassium-exchanging ATPase activity [GO:0005391]; sodium ion binding [GO:0031402]	apical plasma membrane [GO:0016324]; basolateral plasma membrane [GO:0016323]; caveola [GO:0005901]; extracellular exosome [GO:0070062]; intercalated disc [GO:0014704]; intracellular [GO:0005622]; myelin sheath [GO:0043209]; sarcolemma [GO:0042383]; sodium:potassium-exchanging ATPase complex [GO:0005890]	Pf00287	0.13768	0.238238	0.0813793	1.64938
Q2PQA9	Kif5b	Master Protein	Kinesin-1 heavy chain OS=Rattus norvegicus GN=Kif5b PE=1 SV=1	14.8356	14.8842	14.7425	14.8621	14.8415	14.8235	14.8006	14.8429	14.7401	14.75	418.766	62.8245	55	313	38	963	109.463	6.44	14.963	7791.65	High	117550	ENSRNOG00000017466		axon guidance [GO:0007411]; brain development [GO:0007420]; centrosome localization [GO:0051642]; cytoplasm organization [GO:0007028]; hippocampus development [GO:0021766]; plus-end-directed vesicle transport along microtubule [GO:0072383]; positive regulation of establishment of protein localization to plasma membrane [GO:0090004]; positive regulation of insulin secretion involved in cellular re…	ATP binding [GO:0005524]; ATP-dependent microtubule motor activity, plus-end-directed [GO:0008574]; cadherin binding [GO:0045296]; JUN kinase binding [GO:0008432]; microtubule binding [GO:0008017]; microtubule lateral binding [GO:0099609]; microtubule motor activity [GO:0003777]	axonal growth cone [GO:0044295]; ciliary rootlet [GO:0035253]; cytoplasm [GO:0005737]; cytosol [GO:0005829]; endocytic vesicle [GO:0030139]; kinesin complex [GO:0005871]; membrane [GO:0016020]; microtubule [GO:0005874]; microtubule cytoskeleton [GO:0015630]; microtubule organizing center [GO:0005815]; perinuclear region of cytoplasm [GO:0048471]; vesicle [GO:0031982]	Pf00225, Pf01576, Pf02463, Pf03999, Pf04111, Pf04156, Pf05483, Pf05557, Pf05622, Pf06160, Pf07888, Pf10174, Pf12128, Pf13514, Pf13851, Pf14915	0.221623	0.337181	-0.0417507	-1.32545
D4AEH9	Agl	Master Protein	Amylo-1, 6-glucosidase, 4-alpha-glucanotransferase (Glycogen debranching enzyme, glycogen storage disease type III) (Predicted), isoform CRA_a OS=Rattus norvegicus GN=Agl PE=1 SV=1	15.2484	15.1868	15.2894	15.4505	15.3443	15.4508	15.3391	15.4349	15.4159	15.234	418.233	46.2141	58	219	58	1532	174.22	6.74	4.722	5875.33	High	362029	ENSRNOG00000016214		glycogen biosynthetic process [GO:0005978]; glycogen catabolic process [GO:0005980]; response to glucocorticoid [GO:0051384]; response to hormone [GO:0009725]; response to nutrient [GO:0007584]	4-alpha-glucanotransferase activity [GO:0004134]; amylo-alpha-1,6-glucosidase activity [GO:0004135]; carbohydrate binding [GO:0030246]; polysaccharide binding [GO:0030247]; polyubiquitin binding [GO:0031593]	inclusion body [GO:0016234]; nucleus [GO:0005634]; sarcoplasmic reticulum [GO:0016529]	Pf00128, Pf06202, Pf14699, Pf14701, Pf14702	0.271024	0.391956	0.0710913	1.18232
P31977	Ezr	Master Protein	Ezrin OS=Rattus norvegicus GN=Ezr PE=1 SV=3	16.4607	16.3876	16.325	16.5649	16.5846	16.5309	16.4246	16.4556	16.4854	16.4175	417.688	67.5768	50	412	40	586	69.348	6.1	141.51	9501.18	High	54319	ENSRNOG00000018524		actin cytoskeleton reorganization [GO:0031532]; actin filament bundle assembly [GO:0051017]; astral microtubule organization [GO:0030953]; cellular protein complex localization [GO:0034629]; cellular response to cAMP [GO:0071320]; cortical microtubule organization [GO:0043622]; epithelial cell differentiation [GO:0030855]; establishment of centrosome localization [GO:0051660]; establishment of en…	actin filament binding [GO:0051015]; ATPase binding [GO:0051117]; cadherin binding [GO:0045296]; cell adhesion molecule binding [GO:0050839]; disordered domain specific binding [GO:0097718]; microtubule binding [GO:0008017]; protein complex binding [GO:0032403]; protein C-terminus binding [GO:0008022]; protein domain specific binding [GO:0019904]; protein kinase A catalytic subunit binding [GO:00…	actin cytoskeleton [GO:0015629]; actin filament [GO:0005884]; apical plasma membrane [GO:0016324]; astrocyte projection [GO:0097449]; basolateral plasma membrane [GO:0016323]; brush border [GO:0005903]; cell body [GO:0044297]; cell cortex [GO:0005938]; cell tip [GO:0051286]; ciliary basal body [GO:0036064]; cytoplasmic side of apical plasma membrane [GO:0098592]; cytosol [GO:0005829]; endosome [G…	Pf00373, Pf00769, Pf09379, Pf09380	0.97509	0.985854	-0.00174408	-0.0322153
P35565	Canx	Master Protein	Calnexin OS=Rattus norvegicus GN=Canx PE=1 SV=1	17.4133	17.3477	17.3343	17.2216	17.0975	17.0403	17.2646	17.2339	16.9893	17.0937	417.212	55.4992	40	464	39	591	67.213	4.63	500.187	10282.6	High	29144	ENSRNOG00000003343		aging [GO:0007568]; chaperone-mediated protein folding [GO:0061077]; clathrin-dependent endocytosis [GO:0072583]; synaptic vesicle endocytosis [GO:0048488]	apolipoprotein binding [GO:0034185]; calcium ion binding [GO:0005509]; carbohydrate binding [GO:0030246]; glycoprotein binding [GO:0001948]; ionotropic glutamate receptor binding [GO:0035255]; RNA binding [GO:0003723]; unfolded protein binding [GO:0051082]	axon [GO:0030424]; cytoplasm [GO:0005737]; dendrite cytoplasm [GO:0032839]; dendritic spine [GO:0043197]; endoplasmic reticulum [GO:0005783]; endoplasmic reticulum membrane [GO:0005789]; ER-mitochondrion membrane contact site [GO:0044233]; extracellular exosome [GO:0070062]; extracellular matrix [GO:0031012]; integral component of membrane [GO:0016021]; melanosome [GO:0042470]; myelin sheath [GO:…	Pf00262	0.0748188	0.152632	-0.158508	-2.04732
D3ZZK3	Epha4	Master Protein	Receptor protein-tyrosine kinase OS=Rattus norvegicus GN=Epha4 PE=4 SV=1	16.1156	15.9963	16.1699	16.0897	16.1766	16.0925	15.9551	16.0326	16.0703	16.1543	415.583	54.9696	44	265	37	986	109.768	6.42	14.849	8377.43	High	316539	ENSRNOG00000013213		adult walking behavior [GO:0007628]; corticospinal tract morphogenesis [GO:0021957]; fasciculation of motor neuron axon [GO:0097156]; fasciculation of sensory neuron axon [GO:0097155]; glial cell migration [GO:0008347]; motor neuron axon guidance [GO:0008045]; negative regulation of axon regeneration [GO:0048681]; nephric duct morphogenesis [GO:0072178]; peptidyl-tyrosine phosphorylation [GO:0018…	ATP binding [GO:0005524]; DH domain binding [GO:0097161]; ephrin receptor binding [GO:0046875]; GPI-linked ephrin receptor activity [GO:0005004]; identical protein binding [GO:0042802]; PH domain binding [GO:0042731]; protein kinase activity [GO:0004672]; transmembrane-ephrin receptor activity [GO:0005005]	axon [GO:0030424]; axonal growth cone [GO:0044295]; axon terminus [GO:0043679]; cell body [GO:0044297]; cell projection [GO:0042995]; cell surface [GO:0009986]; cytoplasm [GO:0005737]; dendrite [GO:0030425]; dendritic shaft [GO:0043198]; dendritic spine [GO:0043197]; early endosome membrane [GO:0031901]; endoplasmic reticulum [GO:0005783]; filopodium [GO:0030175]; Golgi apparatus [GO:0005794]; in…	Pf00041, Pf00069, Pf00536, Pf01404, Pf07647, Pf07699, Pf07714, Pf14575	0.325833	0.450384	-0.0486414	-1.04669
F1M949	Ckap5	Master Protein	Protein Ckap5 OS=Rattus norvegicus GN=Ckap5 PE=1 SV=3	15.8224	16.0262	15.9637	15.9656	15.899	15.9464	16.0445	15.9563	15.9926	15.9019	415.563	35.5713	56	287	56	1698	187.801	8.12	5.039	6626.51	High	311191	ENSRNOG00000016067		centrosome cycle [GO:0007098]; establishment or maintenance of microtubule cytoskeleton polarity [GO:0030951]; spindle organization [GO:0007051]	cadherin binding [GO:0045296]	centrosome [GO:0005813]; gamma-tubulin complex [GO:0000930]; kinetochore [GO:0000776]; membrane [GO:0016020]; microtubule plus-end [GO:0035371]; spindle pole [GO:0000922]	Pf12348	0.456575	0.579889	0.0329536	0.782284
Q6P502	Cct3	Master Protein	T-complex protein 1 subunit gamma OS=Rattus norvegicus GN=Cct3 PE=1 SV=1	16.3762	16.3612	16.3703	16.4122	16.3326	16.4134	16.3395	16.4098	16.435	16.4128	415.068	73.578	41	374	40	545	60.608	6.64	69.17	9262.91	High	295230	ENSRNOG00000019090		'de novo' protein folding [GO:0006458]; binding of sperm to zona pellucida [GO:0007339]; chaperone-mediated protein folding [GO:0061077]; pore complex assembly [GO:0046931]; positive regulation of protein localization to Cajal body [GO:1904871]; positive regulation of telomerase RNA localization to Cajal body [GO:1904874]; positive regulation of telomere maintenance via telomerase [GO:0032212]; p…	ATP binding [GO:0005524]; protein binding involved in protein folding [GO:0044183]; RNA binding [GO:0003723]; unfolded protein binding [GO:0051082]	cell body [GO:0044297]; chaperonin-containing T-complex [GO:0005832]; extracellular exosome [GO:0070062]; microtubule [GO:0005874]; myelin sheath [GO:0043209]; plasma membrane [GO:0005886]; zona pellucida receptor complex [GO:0002199]	Pf00118	0.166197	0.271673	0.0315971	1.52325
Q7TPB1	Cct4	Master Protein	T-complex protein 1 subunit delta OS=Rattus norvegicus GN=Cct4 PE=1 SV=3	16.2812	16.2867	16.2921	16.3485	16.1991	16.2998	16.2819	16.3394	16.3427	16.2862	414.972	70.1299	36	409	35	539	58.063	8.02	56.964	12533.2	High	29374	ENSRNOG00000009642		binding of sperm to zona pellucida [GO:0007339]; chaperone mediated protein folding requiring cofactor [GO:0051085]; positive regulation of establishment of protein localization to telomere [GO:1904851]; positive regulation of protein localization to Cajal body [GO:1904871]; positive regulation of telomerase activity [GO:0051973]; positive regulation of telomerase RNA localization to Cajal body […	ATP binding [GO:0005524]; protein binding involved in protein folding [GO:0044183]; RNA binding [GO:0003723]; unfolded protein binding [GO:0051082]	cell body [GO:0044297]; centrosome [GO:0005813]; chaperonin-containing T-complex [GO:0005832]; cilium [GO:0005929]; extracellular exosome [GO:0070062]; melanosome [GO:0042470]; microtubule [GO:0005874]; nucleoplasm [GO:0005654]; zona pellucida receptor complex [GO:0002199]	Pf00118	0.325714	0.450473	0.0285027	1.04697
A0A0G2K3Q5	Nrcam	Master Protein	Neuronal cell adhesion molecule OS=Rattus norvegicus GN=Nrcam PE=1 SV=1	15.8287	15.8273	15.9077	15.8654	16.0045	15.9214	15.8129	15.9256	15.956	15.9273	414.676	45.4128	41	277	6	1308	144.177	5.96	6.529	8394.53	High		ENSRNOG00000004067				integral component of membrane [GO:0016021]	Pf00041, Pf00047, Pf07679, Pf07686, Pf08205, Pf13882, Pf13895, Pf13927	0.608311	0.717928	0.0219513	0.533311
F1LN92	Afg3l2	Master Protein	Protein Afg3l2 OS=Rattus norvegicus GN=Afg3l2 PE=1 SV=1	15.9406	15.9697	16.0053	15.8564	15.9613	16.0061	16.1161	16.0097	16.1434	16.1495	413.683	62.8429	49	269	46	802	89.296	8.6	26.162	6443.3	High	307350	ENSRNOG00000017965		axonogenesis [GO:0007409]; cristae formation [GO:0042407]; mitochondrial calcium ion homeostasis [GO:0051560]; mitochondrial calcium uptake [GO:0036444]; mitochondrial fusion [GO:0008053]; mitochondrial protein processing [GO:0034982]; muscle fiber development [GO:0048747]; myelination [GO:0042552]; nerve development [GO:0021675]; neuromuscular junction development [GO:0007528]; regulation of mul…	ATP binding [GO:0005524]; metalloendopeptidase activity [GO:0004222]; zinc ion binding [GO:0008270]	m-AAA complex [GO:0005745]; mitochondrion [GO:0005739]	Pf00004, Pf01078, Pf01434, Pf05496, Pf06068, Pf06480, Pf07724, Pf07728, Pf13191, Pf13401	0.00917133	0.0446378	0.138284	3.41381	+
G3V8Q2	Ina	Master Protein	Alpha-internexin OS=Rattus norvegicus GN=Ina PE=1 SV=1	11.9706	11.1432	11.9338	11.5955	11.0412	11.2138	11.2623	11.3805	11.1502	11.5016	413.347	74.7036	40	509	1	506	56.224	5.2	87.297	13566	High	24503	ENSRNOG00000020248		cellular response to leukemia inhibitory factor [GO:1990830]; neurofilament cytoskeleton organization [GO:0060052]; substantia nigra development [GO:0021762]	structural molecule activity [GO:0005198]	cytoplasmic ribonucleoprotein granule [GO:0036464]; extracellular space [GO:0005615]; myelin sheath [GO:0043209]; neurofilament [GO:0005883]; nuclear membrane [GO:0031965]; nucleoplasm [GO:0005654]	Pf00038, Pf04732	0.281101	0.402487	-0.235199	-1.15583
F1LMY3	Ptprz1	Master Protein	Protein-tyrosine-phosphatase OS=Rattus norvegicus GN=Ptprz1 PE=1 SV=3	4.55459	3.98185	4.73336	4.80219	4.58496	4.7115	4.63807	4.09592	4.91648	3.926	412.503	20.6822	38	335	1	2316	255.212	4.87	3.751	11012.8	High	25613	ENSRNOG00000006030		axonogenesis [GO:0007409]; hematopoietic progenitor cell differentiation [GO:0002244]; learning or memory [GO:0007611]; oligodendrocyte differentiation [GO:0048709]; regulation of oligodendrocyte progenitor proliferation [GO:0070445]	protein tyrosine phosphatase activity [GO:0004725]	integral component of membrane [GO:0016021]; perineuronal net [GO:0072534]; proteinaceous extracellular matrix [GO:0005578]	Pf00041, Pf00102, Pf00194, Pf14566	0.765196	0.841195	-0.0737965	-0.309027
P84092	Ap2m1	Master Protein	AP-2 complex subunit mu OS=Rattus norvegicus GN=Ap2m1 PE=1 SV=1	17.1403	17.134	17.1167	17.1436	17.1134	17.1743	17.1585	17.1284	17.2323	17.1426	411.35	72.8736	34	455	34	435	49.623	9.54	416.532	11456	High	116563	ENSRNOG00000001709		intracellular protein transport [GO:0006886]; synaptic vesicle budding from presynaptic endocytic zone membrane [GO:0016185]; vesicle-mediated transport [GO:0016192]	disordered domain specific binding [GO:0097718]; lipid binding [GO:0008289]; low-density lipoprotein particle receptor binding [GO:0050750]; signal sequence binding [GO:0005048]	AP-2 adaptor complex [GO:0030122]; clathrin vesicle coat [GO:0030125]; mitochondrion [GO:0005739]; plasma membrane [GO:0005886]; terminal bouton [GO:0043195]; transport vesicle [GO:0030133]	Pf00928	0.0833484	0.164072	0.0375969	1.97767
P19332-4	Mapt	Master Protein	Isoform Tau-D of Microtubule-associated protein tau OS=Rattus norvegicus GN=Mapt	5.99095	5.36107	5.91169	5.94251	5.85549	6.14568	6.13134	5.98413	6.08746	5.89482	410.574	65.6627	31	492	1	498	51.88	8.97	246.091	11339.3	High				apoptotic process [GO:0006915]; brain development [GO:0007420]; female pregnancy [GO:0007565]; intrinsic apoptotic signaling pathway in response to oxidative stress [GO:0008631]; memory [GO:0007613]; microtubule-based process [GO:0007017]; microtubule cytoskeleton organization [GO:0000226]; neuron differentiation [GO:0030182]; neuron projection development [GO:0031175]; positive regulation of axo…	enzyme binding [GO:0019899]; Hsp90 protein binding [GO:0051879]; microtubule binding [GO:0008017]; protein complex binding [GO:0032403]; protein domain specific binding [GO:0019904]; protein kinase binding [GO:0019901]; protein phosphatase 2A binding [GO:0051721]	axon [GO:0030424]; axonal growth cone [GO:0044295]; cytoplasmic side of plasma membrane [GO:0009898]; cytosol [GO:0005829]; growth cone [GO:0030426]; main axon [GO:0044304]; microtubule [GO:0005874]; microtubule associated complex [GO:0005875]; microtubule cytoskeleton [GO:0015630]; neuron projection [GO:0043005]; plasma membrane [GO:0005886]; tubulin complex [GO:0045298]	Pf00418	0.0941243	0.179669	0.236343	1.89892
A0A0G2JW88	Map4	Master Protein	Microtubule-associated protein OS=Rattus norvegicus GN=Map4 PE=1 SV=1	16.6806	16.734	16.7972	16.7064	16.763	16.6987	16.5647	16.6871	16.5595	16.533	409.666	24.4889	46	412	12	2201	233.25	5.62	3.475	7697.47	High	367171	ENSRNOG00000020748			tubulin binding [GO:0015631]	cytoplasm [GO:0005737]; microtubule [GO:0005874]	Pf00418	0.0135101	0.0540227	-0.127674	-3.15432
P00388	Por	Master Protein	NADPH--cytochrome P450 reductase OS=Rattus norvegicus GN=Por PE=1 SV=3	15.9382	15.8732	15.8605	15.8163	15.9413	15.7011	15.8531	15.874	15.6438	15.8905	408.897	68.7316	40	276	40	678	76.914	5.48	76.964	7750.24	High	29441	ENSRNOG00000001442		carnitine metabolic process [GO:0009437]; cellular organofluorine metabolic process [GO:0090346]; cellular response to follicle-stimulating hormone stimulus [GO:0071372]; cellular response to gonadotropin stimulus [GO:0071371]; cellular response to peptide hormone stimulus [GO:0071375]; demethylation [GO:0070988]; fatty acid oxidation [GO:0019395]; flavonoid metabolic process [GO:0009812]; intern…	cytochrome-b5 reductase activity, acting on NAD(P)H [GO:0004128]; electron carrier activity [GO:0009055]; enzyme binding [GO:0019899]; flavin adenine dinucleotide binding [GO:0050660]; FMN binding [GO:0010181]; hydrolase activity [GO:0016787]; iron-cytochrome-c reductase activity [GO:0047726]; NADP binding [GO:0050661]; NADPH-hemoprotein reductase activity [GO:0003958]; nitric oxide dioxygenase a…	endoplasmic reticulum membrane [GO:0005789]; integral component of membrane [GO:0016021]; intracellular membrane-bounded organelle [GO:0043231]; membrane [GO:0016020]; mitochondrion [GO:0005739]	Pf00175, Pf00258, Pf00667	0.131628	0.229735	-0.0933756	-1.6792
P19490-2	Gria1	Master Protein	Isoform Flip of Glutamate receptor 1 OS=Rattus norvegicus GN=Gria1	16.4228	16.502	16.7484	16.4871	16.6888	16.5041	16.3801	16.4337	16.45	16.6303	408.131	47.0783	40	463	33	907	101.49	7.69	22.462	12437	High	50592			cellular response to amine stimulus [GO:0071418]; cellular response to amino acid stimulus [GO:0071230]; cellular response to dsRNA [GO:0071359]; cellular response to growth factor stimulus [GO:0071363]; cellular response to organic cyclic compound [GO:0071407]; cellular response to peptide hormone stimulus [GO:0071375]; long-term memory [GO:0007616]; modulation of synaptic transmission [GO:00508…	adenylate cyclase binding [GO:0008179]; AMPA glutamate receptor activity [GO:0004971]; amyloid-beta binding [GO:0001540]; beta-2 adrenergic receptor binding [GO:0031698]; extracellular-glutamate-gated ion channel activity [GO:0005234]; G-protein alpha-subunit binding [GO:0001965]; G-protein beta-subunit binding [GO:0031681]; identical protein binding [GO:0042802]; ionotropic glutamate receptor ac…	AMPA glutamate receptor complex [GO:0032281]; asymmetric synapse [GO:0032279]; cell junction [GO:0030054]; cell surface [GO:0009986]; cytosol [GO:0005829]; dendrite [GO:0030425]; dendritic shaft [GO:0043198]; dendritic spine [GO:0043197]; early endosome [GO:0005769]; endoplasmic reticulum membrane [GO:0005789]; excitatory synapse [GO:0060076]; ionotropic glutamate receptor complex [GO:0008328]; n…	Pf00060, Pf00497, Pf01094, Pf10613	0.269054	0.390382	-0.0901684	-1.1876
D4ACG7	Cpne6	Master Protein	Protein Cpne6 OS=Rattus norvegicus GN=Cpne6 PE=1 SV=2	16.5644	16.4382	16.4451	16.5788	16.6351	16.7033	16.4829	16.7319	16.6234	16.5004	406.694	77.0197	34	378	33	557	61.71	5.59	80.113	11688.3	High	691478	ENSRNOG00000018399		cellular response to calcium ion [GO:0071277]; positive regulation of dendrite extension [GO:1903861]	phosphatidylserine binding [GO:0001786]	axon [GO:0030424]; clathrin-coated endocytic vesicle [GO:0045334]; dendrite [GO:0030425]; extracellular exosome [GO:0070062]; plasma membrane [GO:0005886]	Pf00092, Pf00168, Pf07002, Pf10138	0.26934	0.390632	0.0760483	1.18683
Q63372-1	Nrxn1	Master Protein	Isoform 2a of Neurexin-1 OS=Rattus norvegicus GN=Nrxn1	15.9639	15.9282	16.081	16.0024	16.0141	15.9902	15.9476	15.9708	15.9964	15.9865	405.921	37.4505	45	301	27	1514	166.062	6.1	7.297	8554.41	High				adult behavior [GO:0030534]; cell adhesion [GO:0007155]; chemical synaptic transmission [GO:0007268]; extracellular matrix organization [GO:0030198]; gephyrin clustering involved in postsynaptic density assembly [GO:0097116]; learning [GO:0007612]; neuroligin clustering involved in postsynaptic membrane assembly [GO:0097118]; neuromuscular process controlling balance [GO:0050885]; neurotransmitte…	acetylcholine receptor binding [GO:0033130]; calcium channel regulator activity [GO:0005246]; calcium ion binding [GO:0005509]; cell adhesion molecule binding [GO:0050839]; neuroligin family protein binding [GO:0097109]	cell junction [GO:0030054]; cell surface [GO:0009986]; endoplasmic reticulum [GO:0005783]; integral component of membrane [GO:0016021]; neuronal cell body [GO:0043025]; nuclear membrane [GO:0031965]; plasma membrane [GO:0005886]; presynaptic membrane [GO:0042734]; vesicle [GO:0031982]		0.490537	0.613254	-0.0196072	-0.72255
P60881	Snap25	Master Protein	Synaptosomal-associated protein 25 OS=Rattus norvegicus GN=Snap25 PE=1 SV=1	17.0819	17.2566	17.4056	17.094	17.1388	17.1889	17.3674	17.4371	17.1873	17.3119	404.783	81.5534	25	624	4	206	23.3	4.77	13592.6	20821.5	High	25012			axonogenesis [GO:0007409]; calcium ion-regulated exocytosis of neurotransmitter [GO:0048791]; endosomal transport [GO:0016197]; exocytosis [GO:0006887]; growth hormone secretion [GO:0030252]; long-term memory [GO:0007616]; neuron differentiation [GO:0030182]; positive regulation of hormone secretion [GO:0046887]; positive regulation of insulin secretion [GO:0032024]; regulation of neuron projecti…	calcium-dependent protein binding [GO:0048306]; ion channel binding [GO:0044325]; myosin binding [GO:0017022]; protein domain specific binding [GO:0019904]; protein N-terminus binding [GO:0047485]; SNAP receptor activity [GO:0005484]; SNARE binding [GO:0000149]; syntaxin-1 binding [GO:0017075]; voltage-gated potassium channel activity [GO:0005249]	actin cytoskeleton [GO:0015629]; axon [GO:0030424]; axonal growth cone [GO:0044295]; cell junction [GO:0030054]; cytoplasm [GO:0005737]; cytosol [GO:0005829]; endosome [GO:0005768]; filopodium [GO:0030175]; growth cone [GO:0030426]; intracellular organelle [GO:0043229]; lamellipodium [GO:0030027]; membrane [GO:0016020]; membrane raft [GO:0045121]; neuronal cell body [GO:0043025]; neuron projectio…	Pf00835, Pf05739	0.224612	0.340346	0.103133	1.31606
P54311	Gnb1	Master Protein	Guanine nucleotide-binding protein G(I)/G(S)/G(T) subunit beta-1 OS=Rattus norvegicus GN=Gnb1 PE=1 SV=4	17.0996	17.1696	17.2173	17.1237	17.1753	17.3935	17.3484	17.3808	17.3635	17.3364	404.528	67.3529	15	602	7	340	37.353	6	1358.36	24666.4	High	24400	ENSRNOG00000016638		cardiac muscle cell apoptotic process [GO:0010659]; cell proliferation [GO:0008283]; cellular response to hypoxia [GO:0071456]; G-protein coupled receptor signaling pathway [GO:0007186]; phospholipase C-activating G-protein coupled receptor signaling pathway [GO:0007200]; positive regulation of cytosolic calcium ion concentration [GO:0007204]; protein heterotrimerization [GO:0070208]; retina deve…	alkylglycerophosphoethanolamine phosphodiesterase activity [GO:0047391]; GTPase activity [GO:0003924]; GTPase binding [GO:0051020]; protein complex binding [GO:0032403]; signal transducer activity [GO:0004871]; spectrin binding [GO:0030507]	cell body [GO:0044297]; dendrite [GO:0030425]; extracellular exosome [GO:0070062]; heterotrimeric G-protein complex [GO:0005834]; lysosomal membrane [GO:0005765]; myelin sheath [GO:0043209]; photoreceptor inner segment [GO:0001917]; photoreceptor outer segment membrane [GO:0042622]	Pf00400	1.89822e-05	0.00590476	0.207434	8.9706	+
Q3MHS9	Cct6a	Master Protein	Chaperonin containing Tcp1, subunit 6A (Zeta 1) OS=Rattus norvegicus GN=Cct6a PE=1 SV=1	16.2706	16.2397	16.2238	16.3011	16.2564	16.2841	16.2162	16.2781	16.3085	16.2788	403.966	77.2128	39	320	39	531	57.981	7.08	143.974	9493.33	High	288620	ENSRNOG00000000923		'de novo' protein folding [GO:0006458]; chaperone-mediated protein folding [GO:0061077]; positive regulation of establishment of protein localization to telomere [GO:1904851]; positive regulation of protein localization to Cajal body [GO:1904871]; positive regulation of telomerase RNA localization to Cajal body [GO:1904874]; positive regulation of telomere maintenance via telomerase [GO:0032212];…	ATP binding [GO:0005524]; protein binding involved in protein folding [GO:0044183]; RNA binding [GO:0003723]; unfolded protein binding [GO:0051082]; WD40-repeat domain binding [GO:0071987]	chaperonin-containing T-complex [GO:0005832]; extracellular exosome [GO:0070062]; extracellular matrix [GO:0031012]; microtubule [GO:0005874]	Pf00118	0.484874	0.608484	0.0148132	0.732317
Q68FX0	Idh3B	Master Protein	Isocitrate dehydrogenase [NAD] subunit beta, mitochondrial OS=Rattus norvegicus GN=Idh3B PE=2 SV=1	16.8002	16.8209	16.8502	16.7598	16.7996	16.9149	16.9546	16.8319	17.0856	17.0166	401.461	59.2208	22	427	21	385	42.327	8.75	420.697	12895	High	94173	ENSRNOG00000007316		2-oxoglutarate metabolic process [GO:0006103]; isocitrate metabolic process [GO:0006102]; NADH metabolic process [GO:0006734]; tricarboxylic acid cycle [GO:0006099]	isocitrate dehydrogenase (NAD+) activity [GO:0004449]; magnesium ion binding [GO:0000287]; NAD binding [GO:0051287]	mitochondrial isocitrate dehydrogenase complex (NAD+) [GO:0005962]	Pf00180	0.0096521	0.045513	0.154559	3.37927	+
P12839	Nefm	Master Protein	Neurofilament medium polypeptide OS=Rattus norvegicus GN=Nefm PE=1 SV=4	17.2366	16.2351	17.0843	16.7597	16.1827	16.3036	16.2388	16.3887	16.2222	16.4806	401.342	55.0827	48	457	43	846	95.734	4.79	26.453	10240.5	High	24588			axon regeneration [GO:0031103]; cellular response to estradiol stimulus [GO:0071392]; cellular response to oxidative stress [GO:0034599]; cerebral cortex development [GO:0021987]; hippocampus development [GO:0021766]; intermediate filament polymerization or depolymerization [GO:0045105]; neurofilament bundle assembly [GO:0033693]; response to acrylamide [GO:1903937]; spinal cord development [GO:0…	protein heterodimerization activity [GO:0046982]; receptor binding [GO:0005102]; structural molecule activity [GO:0005198]; toxic substance binding [GO:0015643]	axon [GO:0030424]; cytoskeleton [GO:0005856]; intermediate filament [GO:0005882]; neurofilament [GO:0005883]; perikaryon [GO:0043204]	Pf00038, Pf07888, Pf10186, Pf12128	0.128809	0.226421	-0.372895	-1.69352
Q9WU70	Stxbp5	Master Protein	Syntaxin-binding protein 5 OS=Rattus norvegicus GN=Stxbp5 PE=1 SV=1	15.4283	15.3985	15.4182	15.3741	15.4342	15.4249	15.3914	15.4524	15.4627	15.4956	401.261	44.2708	37	219	35	1152	127.579	7.12	18.953	6095.99	High	81022	ENSRNOG00000013351		exocytosis [GO:0006887]; positive regulation of exocytosis [GO:0045921]; protein transport [GO:0015031]; regulation of blood coagulation [GO:0030193]; regulation of gene expression [GO:0010468]; regulation of protein secretion [GO:0050708]	GTPase activator activity [GO:0005096]; Rab GTPase binding [GO:0017137]; syntaxin-1 binding [GO:0017075]	cell junction [GO:0030054]; cytoplasmic vesicle membrane [GO:0030659]; cytosol [GO:0005829]; integral component of membrane [GO:0016021]; plasma membrane [GO:0005886]; secretory granule [GO:0030141]; synaptic vesicle [GO:0008021]	Pf00400, Pf00957, Pf08366	0.132648	0.231219	0.0347317	1.67408
P63086	Mapk1	Master Protein	Mitogen-activated protein kinase 1 OS=Rattus norvegicus GN=Mapk1 PE=1 SV=3	16.7613	16.8271	16.7278	16.9	16.7459	16.8721	16.9175	16.8316	16.9155	16.7471	400.785	82.9609	25	450	18	358	41.249	6.98	547.442	12958.6	High	116590	ENSRNOG00000001849		apoptotic process [GO:0006915]; B cell receptor signaling pathway [GO:0050853]; Bergmann glial cell differentiation [GO:0060020]; cardiac neural crest cell development involved in heart development [GO:0061308]; caveolin-mediated endocytosis [GO:0072584]; cell cycle [GO:0007049]; cell surface receptor signaling pathway [GO:0007166]; cellular response to amino acid starvation [GO:0034198]; cellula…	ATP binding [GO:0005524]; identical protein binding [GO:0042802]; kinase activity [GO:0016301]; MAP kinase activity [GO:0004707]; MAP kinase kinase activity [GO:0004708]; mitogen-activated protein kinase kinase kinase binding [GO:0031435]; phosphatase binding [GO:0019902]; phosphotyrosine residue binding [GO:0001784]; protein kinase binding [GO:0019901]; protein serine/threonine kinase activity […	axon [GO:0030424]; caveola [GO:0005901]; cytoplasm [GO:0005737]; cytoskeleton [GO:0005856]; cytosol [GO:0005829]; dendrite cytoplasm [GO:0032839]; early endosome [GO:0005769]; extracellular exosome [GO:0070062]; focal adhesion [GO:0005925]; Golgi apparatus [GO:0005794]; late endosome [GO:0005770]; microtubule organizing center [GO:0005815]; mitochondrion [GO:0005739]; mitotic spindle [GO:0072686]…	Pf00069, Pf01636, Pf07714	0.188878	0.300489	0.064328	1.43618
A0A0G2K9A2	Arpc2	Master Protein	Actin related protein 2/3 complex, subunit 2 (Predicted), isoform CRA_a OS=Rattus norvegicus GN=Arpc2 PE=1 SV=1	16.9169	17.0151	16.8805	16.9812	17.0477	16.9133	16.798	16.7402	16.9028	16.8149	400.329	85.6667	29	484	29	300	34.326	7.36	1349.31	10974.5	High	301511	ENSRNOG00000014289		actin filament polymerization [GO:0030041]; Arp2/3 complex-mediated actin nucleation [GO:0034314]; positive regulation of lamellipodium assembly [GO:0010592]; positive regulation of substrate adhesion-dependent cell spreading [GO:1900026]	actin filament binding [GO:0051015]; structural constituent of cytoskeleton [GO:0005200]	Arp2/3 protein complex [GO:0005885]; cell leading edge [GO:0031252]; endosome [GO:0005768]; extracellular exosome [GO:0070062]; focal adhesion [GO:0005925]; muscle cell projection membrane [GO:0036195]	Pf04045	0.0173797	0.0608564	-0.134445	-2.98827
P25113	Pgam1	Master Protein	Phosphoglycerate mutase 1 OS=Rattus norvegicus GN=Pgam1 PE=1 SV=4	16.7754	16.6423	16.7635	16.7944	16.8087	16.9498	16.7753	17.0153	16.6926	16.7042	399.889	83.0709	21	426	14	254	28.814	7.18	4640.59	12698.5	High	24642	ENSRNOG00000050585		gluconeogenesis [GO:0006094]; glycolytic process [GO:0006096]; regulation of glycolytic process [GO:0006110]; regulation of pentose-phosphate shunt [GO:0043456]; respiratory burst [GO:0045730]	2,3-bisphosphoglycerate-dependent phosphoglycerate mutase activity [GO:0046538]; bisphosphoglycerate mutase activity [GO:0004082]; hydrolase activity [GO:0016787]; phosphoglycerate mutase activity [GO:0004619]; protein kinase binding [GO:0019901]	cytosol [GO:0005829]; extracellular exosome [GO:0070062]; membrane [GO:0016020]; myelin sheath [GO:0043209]; nucleus [GO:0005634]	Pf00300	0.356218	0.480688	0.0705868	0.979077
F1LPE9	Erc1	Master Protein	ELKS/Rab6-interacting/CAST family member 1 OS=Rattus norvegicus GN=Erc1 PE=1 SV=1	15.1786	15.2238	15.2813	15.2804	15.2449	15.1028	15.0593	15.1284	15.1572	15.1308	399.271	52.0042	55	315	39	948	108.769	6.61	16.33	6868.94	High		ENSRNOG00000009264				presynaptic active zone [GO:0048786]	Pf04156, Pf09726, Pf10174	0.00108369	0.0198414	-0.126117	-4.9769	+
F1LS98	Prkca	Master Protein	Protein kinase C OS=Rattus norvegicus GN=Prkca PE=1 SV=3	16.6096	16.3101	16.3164	16.5108	16.5835	16.6247	16.466	16.6261	16.5579	16.4818	399.121	56.25	41	412	25	672	76.73	6.95	62.096	9164.54	High		ENSRNOG00000003491		desmosome assembly [GO:0002159]; intracellular signal transduction [GO:0035556]; negative regulation of glial cell apoptotic process [GO:0034351]; positive regulation of angiogenesis [GO:0045766]; positive regulation of blood vessel endothelial cell migration [GO:0043536]; positive regulation of cell adhesion [GO:0045785]; positive regulation of endothelial cell proliferation [GO:0001938]; positi…	ATP binding [GO:0005524]; enzyme binding [GO:0019899]; histone kinase activity (H3-T6 specific) [GO:0035403]; protein kinase C activity [GO:0004697]; zinc ion binding [GO:0008270]	cytosol [GO:0005829]; endoplasmic reticulum [GO:0005783]; extracellular exosome [GO:0070062]; mitochondrion [GO:0005739]; plasma membrane [GO:0005886]	Pf00069, Pf00130, Pf00168, Pf00433, Pf07714	0.275867	0.397325	0.0852406	1.16949
P31596	Slc1a2	Master Protein	Excitatory amino acid transporter 2 OS=Rattus norvegicus GN=Slc1a2 PE=1 SV=2	17.9818	18.0776	18.2459	18.1224	18.2154	18.219	18.232	18.2743	18.1743	18.1817	398.142	38.918	27	1176	16	573	62.066	6.74	449.657	27908.5	High	29482			L-glutamate import across plasma membrane [GO:0098712]; L-glutamate transport [GO:0015813]; neurotransmitter transport [GO:0006836]; protein homotrimerization [GO:0070207]	glutamate:sodium symporter activity [GO:0015501]; high-affinity glutamate transmembrane transporter activity [GO:0005314]; metal ion binding [GO:0046872]	dendritic shaft [GO:0043198]; dendritic spine [GO:0043197]; integral component of plasma membrane [GO:0005887]; neuron projection [GO:0043005]; plasma membrane [GO:0005886]; presynaptic membrane [GO:0042734]; synapse [GO:0045202]	Pf00375	0.124091	0.220166	0.0876629	1.71816
P13264-2	Gls	Master Protein	Isoform 2 of Glutaminase kidney isoform, mitochondrial OS=Rattus norvegicus GN=Gls	8.29875	8.32688	8.47452	8.28771	8.17493	8.27659	8.224	8.22352	8.27426	8.30834	397.503	58.209	29	316	1	603	65.954	8.12	51.75	9182.43	High				glutamate biosynthetic process [GO:0006537]; glutamine catabolic process [GO:0006543]; protein homotetramerization [GO:0051289]	glutaminase activity [GO:0004359]	cytosol [GO:0005829]; mitochondrial matrix [GO:0005759]; mitochondrion [GO:0005739]	Pf04960	0.342924	0.468098	-0.0512144	-1.00809
P25809	Ckmt1	Master Protein	Creatine kinase U-type, mitochondrial OS=Rattus norvegicus GN=Ckmt1 PE=1 SV=1	9.1352	9.04193	9.06124	9.18661	9.45533	9.1819	9.01123	9.14593	8.97642	9.19377	397.436	71.2919	28	567	1	418	46.999	8.48	162.789	16419.5	High	29593			brain development [GO:0007420]; cerebellum development [GO:0021549]; digestive tract development [GO:0048565]; kidney development [GO:0001822]; skeletal muscle tissue development [GO:0007519]	ATP binding [GO:0005524]; creatine kinase activity [GO:0004111]; protein homodimerization activity [GO:0042803]	contact site [GO:0044289]; mitochondrial inner membrane [GO:0005743]; mitochondrion [GO:0005739]; perikaryon [GO:0043204]	Pf00217, Pf02807	0.418925	0.545471	-0.0742104	-0.852118
A0A0G2K051	Eea1	Master Protein	Protein Eea1 OS=Rattus norvegicus GN=Eea1 PE=1 SV=1	15.8254	15.8719	15.8208	15.8911	15.8485	15.9334	15.9194	15.9193	15.8967	15.7922	395.451	51.5528	72	256	68	1449	165.307	5.72	5.256	4807.41	High		ENSRNOG00000021681		endocytosis [GO:0006897]; vesicle fusion [GO:0006906]; viral RNA genome replication [GO:0039694]	1-phosphatidylinositol binding [GO:0005545]; GTP-dependent protein binding [GO:0030742]; metal ion binding [GO:0046872]; nucleic acid binding [GO:0003676]; protein homodimerization activity [GO:0042803]	axonal spine [GO:0044308]; cytosol [GO:0005829]; early endosome [GO:0005769]; extracellular exosome [GO:0070062]; extrinsic component of plasma membrane [GO:0019897]; recycling endosome [GO:0055037]; serine-pyruvate aminotransferase complex [GO:0005969]	Pf01363, Pf03961, Pf09726, Pf12128, Pf13654	0.198228	0.313209	0.0406748	1.40296
G3V699	Sec31a	Master Protein	Protein transport protein Sec31A OS=Rattus norvegicus GN=Sec31a PE=1 SV=1	15.6358	15.6194	15.3712	15.5586	15.4754	15.3741	15.3788	15.3709	15.2916	15.2889	394.348	51.1609	49	201	48	1249	135.113	6.93	11.589	5808.95	High	93646	ENSRNOG00000002251		response to calcium ion [GO:0051592]	calcium-dependent protein binding [GO:0048306]	COPII vesicle coat [GO:0030127]; cytosol [GO:0005829]; endoplasmic reticulum exit site [GO:0070971]; perinuclear region of cytoplasm [GO:0048471]	Pf12931	0.00708087	0.0416449	-0.19124	-3.59035	+
Q62768	Unc13a	Master Protein	Protein unc-13 homolog A OS=Rattus norvegicus GN=Unc13a PE=1 SV=1	15.6409	15.5843	15.7549	15.6792	15.7345	15.7072	15.6349	15.7083	15.7208	15.7523	393.775	37.5793	57	244	44	1735	196.232	5.21	4.793	5670.17	High	64829			cell differentiation [GO:0030154]; dense core granule priming [GO:0061789]; intracellular signal transduction [GO:0035556]; long-term synaptic potentiation [GO:0060291]; neurotransmitter secretion [GO:0007269]; synaptic transmission, glutamatergic [GO:0035249]; synaptic vesicle maturation [GO:0016188]; synaptic vesicle priming [GO:0016082]	calmodulin binding [GO:0005516]; diacylglycerol binding [GO:0019992]; metal ion binding [GO:0046872]; protein domain specific binding [GO:0019904]; protein heterodimerization activity [GO:0046982]; protein homodimerization activity [GO:0042803]; protein N-terminus binding [GO:0047485]; SNARE binding [GO:0000149]; spectrin binding [GO:0030507]; syntaxin-1 binding [GO:0017075]; syntaxin binding [GO…	cell junction [GO:0030054]; excitatory synapse [GO:0060076]; neuron projection [GO:0043005]; presynaptic active zone cytoplasmic component [GO:0098831]; presynaptic membrane [GO:0042734]; protein complex [GO:0043234]; synaptic membrane [GO:0097060]; terminal bouton [GO:0043195]	Pf00130, Pf00168, Pf06292, Pf10540	0.498079	0.619973	0.0259205	0.709652
F1LY19	Upf1	Master Protein	Protein Upf1 OS=Rattus norvegicus GN=Upf1 PE=1 SV=3	15.9645	16.018	15.7217	15.9814	15.8748	15.5922	15.7072	15.526	15.6234	15.575	393.45	52.6505	48	224	48	1113	122.566	6.68	11.041	6258.52	High	684558	ENSRNOG00000020134		nuclear-transcribed mRNA catabolic process, nonsense-mediated decay [GO:0000184]	ATP binding [GO:0005524]; DNA binding [GO:0003677]; helicase activity [GO:0004386]; zinc ion binding [GO:0008270]	cytoplasm [GO:0005737]	Pf04851, Pf09416, Pf13086, Pf13087, Pf13245, Pf13604	0.00100815	0.0194791	-0.307304	-5.03478	+
Q6GMN2-2	Baiap2	Master Protein	Isoform 2 of Brain-specific angiogenesis inhibitor 1-associated protein 2 OS=Rattus norvegicus GN=Baiap2	16.6136	16.6047	16.7588	16.6686	16.757	16.6045	16.6466	16.5814	16.6086	16.6596	393.118	80.4598	42	397	42	522	57.506	8.88	74.518	9740.3	High	117542	ENSRNOG00000004049		actin crosslink formation [GO:0051764]; actin filament bundle assembly [GO:0051017]; brain development [GO:0007420]; cellular response to epidermal growth factor stimulus [GO:0071364]; cellular response to L-glutamate [GO:1905232]; dendrite development [GO:0016358]; insulin receptor signaling pathway [GO:0008286]; neuron differentiation [GO:0030182]; plasma membrane organization [GO:0007009]; pos…	cadherin binding involved in cell-cell adhesion [GO:0098641]; cytoskeletal adaptor activity [GO:0008093]; identical protein binding [GO:0042802]; PDZ domain binding [GO:0030165]; proline-rich region binding [GO:0070064]; scaffold protein binding [GO:0097110]; transcription cofactor binding [GO:0001221]	actin cytoskeleton [GO:0015629]; cell-cell adherens junction [GO:0005913]; cytosol [GO:0005829]; dendritic shaft [GO:0043198]; dendritic spine [GO:0043197]; dendritic spine cytoplasm [GO:0061846]; excitatory synapse [GO:0060076]; extracellular exosome [GO:0070062]; filopodium [GO:0030175]; Golgi apparatus [GO:0005794]; microtubule [GO:0005874]; neuronal cell body [GO:0043025]; neuron projection b…	Pf00018, Pf07653, Pf08397, Pf14604	0.135562	0.234559	-0.0604069	-1.65967
P47819	Gfap	Master Protein	Glial fibrillary acidic protein OS=Rattus norvegicus GN=Gfap PE=1 SV=2	16.7131	17.0227	17.0444	16.9881	16.5318	17.1727	17.0997	16.8763	16.8648	17.1164	392.634	83.4884	42	500	39	430	49.927	5.44	199.923	11487	High	24387	ENSRNOG00000002919		astrocyte development [GO:0014002]; Bergmann glial cell differentiation [GO:0060020]; extracellular matrix organization [GO:0030198]; intermediate filament organization [GO:0045109]; long-term synaptic potentiation [GO:0060291]; negative regulation of neuron projection development [GO:0010977]; neuron projection regeneration [GO:0031102]; positive regulation of glial cell proliferation [GO:006025…	glycoprotein binding [GO:0001948]; integrin binding [GO:0005178]; kinase binding [GO:0019900]; structural constituent of cytoskeleton [GO:0005200]	astrocyte end-foot [GO:0097450]; astrocyte projection [GO:0097449]; cell body [GO:0044297]; cytoplasmic side of lysosomal membrane [GO:0098574]; intermediate filament [GO:0005882]; myelin sheath [GO:0043209]	Pf00038, Pf01576, Pf04732, Pf05761, Pf12128	0.205205	0.320689	0.165972	1.37905
G3V9D7	Add3	Master Protein	Adducin 3 (Gamma), isoform CRA_a OS=Rattus norvegicus GN=Add3 PE=1 SV=1	15.6407	15.6257	15.6763	15.7638	15.6134	15.775	15.6837	15.7686	15.6402	15.7134	392.627	53.7589	30	237	30	705	78.769	5.95	41.518	7430.17	High	25230	ENSRNOG00000012820			structural molecule activity [GO:0005198]	brush border [GO:0005903]; cell-cell junction [GO:0005911]; cell cortex [GO:0005938]; condensed nuclear chromosome [GO:0000794]; cytoskeleton [GO:0005856]; nucleoplasm [GO:0005654]; plasma membrane [GO:0005886]; postsynaptic density [GO:0014069]	Pf00596	0.198674	0.313771	0.0522005	1.40141
P19332-3	Mapt	Master Protein	Isoform Tau-C of Microtubule-associated protein tau OS=Rattus norvegicus GN=Mapt	8.75221	9.17493	8.8857	8.83573	9.08879	9.00113	8.93162	9.26162	8.91528	9.03287	391.248	74.938	30	481	1	403	42.022	8.95	669.019	11002.6	High				apoptotic process [GO:0006915]; brain development [GO:0007420]; female pregnancy [GO:0007565]; intrinsic apoptotic signaling pathway in response to oxidative stress [GO:0008631]; memory [GO:0007613]; microtubule-based process [GO:0007017]; microtubule cytoskeleton organization [GO:0000226]; neuron differentiation [GO:0030182]; neuron projection development [GO:0031175]; positive regulation of axo…	enzyme binding [GO:0019899]; Hsp90 protein binding [GO:0051879]; microtubule binding [GO:0008017]; protein complex binding [GO:0032403]; protein domain specific binding [GO:0019904]; protein kinase binding [GO:0019901]; protein phosphatase 2A binding [GO:0051721]	axon [GO:0030424]; axonal growth cone [GO:0044295]; cytoplasmic side of plasma membrane [GO:0009898]; cytosol [GO:0005829]; growth cone [GO:0030426]; main axon [GO:0044304]; microtubule [GO:0005874]; microtubule associated complex [GO:0005875]; microtubule cytoskeleton [GO:0015630]; neuron projection [GO:0043005]; plasma membrane [GO:0005886]; tubulin complex [GO:0045298]	Pf00418	0.444936	0.570549	0.0810341	0.803438
P70587-2	Lrrc7	Master Protein	Isoform 2 of Leucine-rich repeat-containing protein 7 OS=Rattus norvegicus GN=Lrrc7	15.5718	15.5794	15.8043	15.6637	15.7978	15.6905	15.5971	15.6643	15.6659	15.8202	390.816	45.0228	58	226	55	1537	171.928	6.79	4.456	5569.17	High				positive regulation of neuron projection development [GO:0010976]; response to organic cyclic compound [GO:0014070]; signal transduction [GO:0007165]	protein C-terminus binding [GO:0008022]	axon initial segment [GO:0043194]; cell junction [GO:0030054]; cytoplasm [GO:0005737]; dendritic spine [GO:0043197]; filopodium [GO:0030175]; neuron projection [GO:0043005]; plasma membrane [GO:0005886]; postsynaptic density [GO:0014069]; postsynaptic membrane [GO:0045211]; synapse [GO:0045202]	Pf00595, Pf12799, Pf13180, Pf13855	0.947894	0.966044	0.00421543	0.0674299
Q9Z2L0	Vdac1	Master Protein	Voltage-dependent anion-selective channel protein 1 OS=Rattus norvegicus GN=Vdac1 PE=1 SV=4	17.2282	17.272	17.2423	17.1398	17.2151	17.224	17.3352	17.1956	17.4425	17.4548	389.14	84.8057	21	576	20	283	30.737	8.54	463.159	23694.6	High	83529	ENSRNOG00000006375		apoptotic process [GO:0006915]; behavioral fear response [GO:0001662]; epithelial cell differentiation [GO:0030855]; learning [GO:0007612]; mitochondrial calcium ion transmembrane transport [GO:0006851]; negative regulation of reactive oxygen species metabolic process [GO:2000378]; neuron-neuron synaptic transmission [GO:0007270]; regulation of mitophagy [GO:1903146]	anion channel activity [GO:0005253]; calcium channel activity [GO:0005262]; ion channel binding [GO:0044325]; nucleotide binding [GO:0000166]; porin activity [GO:0015288]; protein complex binding [GO:0032403]; protein kinase binding [GO:0019901]; voltage-gated anion channel activity [GO:0008308]	extracellular exosome [GO:0070062]; membrane [GO:0016020]; membrane raft [GO:0045121]; mitochondrial inner membrane [GO:0005743]; mitochondrial nucleoid [GO:0042645]; mitochondrial outer membrane [GO:0005741]; mitochondrion [GO:0005739]; myelin sheath [GO:0043209]; nucleus [GO:0005634]; plasma membrane [GO:0005886]; pore complex [GO:0046930]; protein complex [GO:0043234]; synaptic vesicle [GO:000…	Pf01459	0.0921501	0.176175	0.110931	1.91268
F1M787	Ctnnd2	Master Protein	Catenin delta-2 OS=Rattus norvegicus GN=Ctnnd2 PE=1 SV=3	15.4664	15.486	15.6656	15.5234	15.5912	15.5365	15.4737	15.549	15.4748	15.6058	389.066	56.3666	56	233	49	1233	133.442	7.47	8.06	6668.32	High	114028	ENSRNOG00000010649		dendritic spine morphogenesis [GO:0060997]; regulation of canonical Wnt signaling pathway [GO:0060828]; single organismal cell-cell adhesion [GO:0016337]; synapse organization [GO:0050808]	beta-catenin binding [GO:0008013]	perikaryon [GO:0043204]	Pf00514	0.685939	0.783222	-0.0185572	-0.419429
Q5XIH3	Ndufv1	Master Protein	NADH dehydrogenase (Ubiquinone) flavoprotein 1 OS=Rattus norvegicus GN=Ndufv1 PE=1 SV=1	16.6367	16.7253	16.8685	16.6532	16.7098	16.6971	16.8079	16.6454	16.8894	16.8817	388.919	80.819	30	364	30	464	50.699	8.07	315.228	9971.14	High	293655	ENSRNOG00000018117		mitochondrial ATP synthesis coupled electron transport [GO:0042775]	4 iron, 4 sulfur cluster binding [GO:0051539]; FMN binding [GO:0010181]; metal ion binding [GO:0046872]; NAD binding [GO:0051287]; NADH dehydrogenase (ubiquinone) activity [GO:0008137]	cytosol [GO:0005829]; mitochondrial respiratory chain complex I [GO:0005747]	Pf01512, Pf10531, Pf10589	0.334171	0.460843	0.0656185	1.02767
F1LNT0	Dpysl4	Master Protein	Dihydropyrimidinase-related protein 4 OS=Rattus norvegicus GN=Dpysl4 PE=4 SV=1	16.0319	16.0345	15.7895	15.8542	15.9956	15.8486	15.7814	15.8562	15.6718	15.6734	388.9	75.8741	29	280	28	572	61.941	6.98	47.497	9645.85	High	25417	ENSRNOG00000027582		neuron death [GO:0070997]; neuron projection guidance [GO:0097485]	filamin binding [GO:0031005]; hydrolase activity, acting on carbon-nitrogen (but not peptide) bonds [GO:0016810]	cytoplasm [GO:0005737]	Pf01979, Pf13147, Pf13594	0.0265563	0.0758654	-0.174876	-2.71247
P42123	Ldhb	Master Protein	L-lactate dehydrogenase B chain OS=Rattus norvegicus GN=Ldhb PE=1 SV=2	16.8034	16.6362	16.6971	16.82	16.7502	16.9862	16.8248	16.9812	16.7666	16.6483	388.613	75.7485	26	490	22	334	36.589	6.05	1114.88	15122.8	High	24534	ENSRNOG00000013000		carbohydrate metabolic process [GO:0005975]; lactate metabolic process [GO:0006089]; NAD metabolic process [GO:0019674]	identical protein binding [GO:0042802]; kinase binding [GO:0019900]; lactate dehydrogenase activity [GO:0004457]; L-lactate dehydrogenase activity [GO:0004459]; NAD binding [GO:0051287]	cytosol [GO:0005829]; extracellular exosome [GO:0070062]; membrane raft [GO:0045121]; mitochondrion [GO:0005739]; myelin sheath [GO:0043209]	Pf00056, Pf02866	0.208219	0.323638	0.100042	1.36894
F1LN69	Mink1	Master Protein	Misshapen-like kinase 1 OS=Rattus norvegicus GN=Mink1 PE=1 SV=3	16.172	16.2334	16.1428	16.1873	16.2415	16.1173	16.129	16.0754	16.1713	16.1369	388.552	44.7563	57	332	42	1354	152.408	7.85	11.434	6663.12	High	303259	ENSRNOG00000033508		actin cytoskeleton reorganization [GO:0031532]; positive regulation of JNK cascade [GO:0046330]; protein autophosphorylation [GO:0046777]; regulation of cell-cell adhesion [GO:0022407]; regulation of cell-matrix adhesion [GO:0001952]; regulation of cell migration [GO:0030334]	ATP binding [GO:0005524]; protein serine/threonine kinase activity [GO:0004674]	extracellular exosome [GO:0070062]; Golgi apparatus [GO:0005794]	Pf00069, Pf00780, Pf07714, Pf14531	0.0211495	0.0662055	-0.0694	-2.86006
A0A0G2JT77	Rims1	Master Protein	Regulating synaptic membrane exocytosis protein 1 OS=Rattus norvegicus GN=Rims1 PE=1 SV=1	6.20555	6.42122	6.4446	6.49506	6.43962	6.24222	6.44626	6.53916	6.53294	6.3505	388.139	40.6444	54	237	1	1614	179.483	9.57	4.214	4959.06	High	84556	ENSRNOG00000011000		exocytosis [GO:0006887]; intracellular protein transport [GO:0006886]; positive regulation of dendrite extension [GO:1903861]; protein complex assembly [GO:0006461]	metal ion binding [GO:0046872]; Rab GTPase binding [GO:0017137]; RNA binding [GO:0003723]	intracellular [GO:0005622]; membrane [GO:0016020]; presynaptic active zone [GO:0048786]	Pf00168, Pf00595, Pf02318	0.788718	0.85733	0.0210045	0.277114
D4A435	Icam5	Master Protein	Protein Icam5 OS=Rattus norvegicus GN=Icam5 PE=4 SV=1	16.1761	16.3199	16.4731	16.3504	16.4236	16.6184	16.4165	16.4058	16.5317	16.6201	387.605	41.3304	33	402	33	917	96.844	6.2	19.535	10772.9	High	313785	ENSRNOG00000020694		cell adhesion [GO:0007155]; phagocytosis [GO:0006909]; single organismal cell-cell adhesion [GO:0016337]	integrin binding [GO:0005178]	integral component of plasma membrane [GO:0005887]	Pf03921, Pf07679, Pf13895, Pf13927	0.0392104	0.0973698	0.169907	2.46177
P54313	Gnb2	Master Protein	Guanine nucleotide-binding protein G(I)/G(S)/G(T) subunit beta-2 OS=Rattus norvegicus GN=Gnb2 PE=1 SV=4	15.9718	16.051	16.0522	15.9932	16.0562	16.1769	16.123	16.1905	16.1478	16.1812	387.036	67.3529	15	577	7	340	37.307	6	561.341	24606.7	High	81667	ENSRNOG00000001409			calcium channel regulator activity [GO:0005246]; GTPase binding [GO:0051020]; protein complex binding [GO:0032403]; signal transducer activity [GO:0004871]	cell body [GO:0044297]; extracellular exosome [GO:0070062]; focal adhesion [GO:0005925]; lysosomal membrane [GO:0005765]; myelin sheath [GO:0043209]; perinuclear region of cytoplasm [GO:0048471]; protein complex [GO:0043234]	Pf00400	0.000202057	0.0111899	0.138993	6.43236	+
A0A0G2K490	Tnik	Master Protein	Protein Tnik OS=Rattus norvegicus GN=Tnik PE=1 SV=1	15.2665	15.3288	15.3168	15.3161	15.3174	15.105	15.1587	15.1043	15.1336	15.133	386.408	42.4265	53	309	36	1360	154.876	7.15	8.427	7318.63	High	294917	ENSRNOG00000012422		actin cytoskeleton reorganization [GO:0031532]; activation of JNKK activity [GO:0007256]; microvillus assembly [GO:0030033]; protein autophosphorylation [GO:0046777]; protein localization to plasma membrane [GO:0072659]; regulation of apoptotic process [GO:0042981]; regulation of dendrite morphogenesis [GO:0048814]; regulation of mitotic cell cycle [GO:0007346]; stress-activated protein kinase si…	ATP binding [GO:0005524]; MAP kinase kinase kinase kinase activity [GO:0008349]	apical plasma membrane [GO:0016324]; cytoplasm [GO:0005737]; cytoskeleton [GO:0005856]; cytosol [GO:0005829]; extracellular exosome [GO:0070062]; nucleoplasm [GO:0005654]	Pf00069, Pf00780, Pf07714, Pf14531	1.88614e-06	0.00266667	-0.182194	-12.2032	+
G3V8G5	Glg1	Master Protein	Golgi apparatus protein 1 OS=Rattus norvegicus GN=Glg1 PE=1 SV=1	16.0467	15.9371	15.8834	15.8865	15.9342	15.7889	15.9708	15.8788	15.6644	15.7796	385.874	48.164	53	263	53	1171	133.465	6.9	9.334	7340.56	High	29476	ENSRNOG00000018668		bone morphogenesis [GO:0060349]; negative regulation of protein processing [GO:0010955]; negative regulation of transforming growth factor beta receptor signaling pathway [GO:0030512]; regulation of chondrocyte differentiation [GO:0032330]		extracellular exosome [GO:0070062]; Golgi membrane [GO:0000139]; integral component of membrane [GO:0016021]; proteinaceous extracellular matrix [GO:0005578]	Pf00839	0.0755547	0.153687	-0.121093	-2.04102
A0A0G2K1C0	Actr3	Master Protein	Actin-related protein 3 OS=Rattus norvegicus GN=Actr3 PE=1 SV=1	16.8767	16.9542	16.7927	16.941	16.9849	16.8267	16.7186	16.6545	16.8068	16.7532	384.802	78.9976	27	389	22	419	47.553	6.18	286.298	11562.7	High		ENSRNOG00000003206		Arp2/3 complex-mediated actin nucleation [GO:0034314]; asymmetric cell division [GO:0008356]; cilium assembly [GO:0060271]; establishment or maintenance of cell polarity [GO:0007163]; meiotic chromosome movement towards spindle pole [GO:0016344]; meiotic cytokinesis [GO:0033206]; spindle localization [GO:0051653]	actin filament binding [GO:0051015]; ATP binding [GO:0005524]; structural constituent of cytoskeleton [GO:0005200]	Arp2/3 protein complex [GO:0005885]; brush border [GO:0005903]; cell-cell junction [GO:0005911]; extracellular exosome [GO:0070062]; focal adhesion [GO:0005925]; lamellipodium [GO:0030027]; membrane [GO:0016020]	Pf00022	0.00904937	0.0442982	-0.157973	-3.42288	+
A0A0G2K9M4	Wdfy3	Master Protein	Protein Wdfy3 OS=Rattus norvegicus GN=Wdfy3 PE=1 SV=1	15.3265	15.4038	15.3895	15.3788	15.4255	15.3361	15.3908	15.3254	15.4083	15.3528	384.604	24.2727	72	207	72	3506	391.322	6.84	1.745	4087.74	High		ENSRNOG00000061121		aggrephagy [GO:0035973]	1-phosphatidylinositol binding [GO:0005545]; beta-N-acetylglucosaminylglycopeptide beta-1,4-galactosyltransferase activity [GO:0003831]; metal ion binding [GO:0046872]	Atg12-Atg5-Atg16 complex [GO:0034274]; cytosol [GO:0005829]; extrinsic component of autophagosome membrane [GO:0097635]; inclusion body [GO:0016234]; nuclear envelope [GO:0005635]; nucleolus [GO:0005730]; plasma membrane [GO:0005886]; PML body [GO:0016605]	Pf00400, Pf01363, Pf02138, Pf13385, Pf14844	0.363483	0.487665	-0.0221226	-0.963562
A0A0G2JV65	Ywhaz	Master Protein	14-3-3 protein zeta/delta OS=Rattus norvegicus GN=Ywhaz PE=1 SV=1	17.612	17.4812	17.6655	17.6133	17.6463	17.7554	17.5687	17.7417	17.5252	17.5114	384.203	78.125	26	914	16	256	28.97	4.78	718.686	24482.4	High		ENSRNOG00000008195		establishment of Golgi localization [GO:0051683]; Golgi reassembly [GO:0090168]; protein targeting [GO:0006605]; regulation of cell death [GO:0010941]	cadherin binding [GO:0045296]; identical protein binding [GO:0042802]; ion channel binding [GO:0044325]; protein domain specific binding [GO:0019904]; protein kinase binding [GO:0019901]; RNA binding [GO:0003723]; transcription factor binding [GO:0008134]; ubiquitin protein ligase binding [GO:0031625]	blood microparticle [GO:0072562]; extracellular exosome [GO:0070062]; focal adhesion [GO:0005925]; mitochondrion [GO:0005739]; nucleus [GO:0005634]	Pf00244	0.793786	0.861255	0.0168083	0.27028
Q561S0	Ndufa10	Master Protein	NADH dehydrogenase [ubiquinone] 1 alpha subcomplex subunit 10, mitochondrial OS=Rattus norvegicus GN=Ndufa10 PE=1 SV=1	16.5082	16.6232	16.6687	16.5182	16.4965	16.5744	16.6885	16.5764	16.8403	16.7401	383.159	81.1268	31	408	31	355	40.468	7.8	509.897	10473.8	High	678759	ENSRNOG00000016470		mitochondrial electron transport, NADH to ubiquinone [GO:0006120]; response to drug [GO:0042493]		mitochondrial matrix [GO:0005759]; mitochondrial respiratory chain complex I [GO:0005747]	Pf01712	0.0843428	0.165164	0.120974	1.97001
A0A0G2K1L0	Tnc	Master Protein	Protein Tnc OS=Rattus norvegicus GN=Tnc PE=1 SV=1	15.0069	15.1863	15.1024	15.1274	15.169	14.5868	14.6569	14.6578	14.7468	14.7307	382.266	31.6989	44	166	44	2019	221.604	4.92	2.682	5051.83	High	116640	ENSRNOG00000058645		bud outgrowth involved in lung branching [GO:0060447]; cell adhesion [GO:0007155]; cellular response to prostaglandin D stimulus [GO:0071799]; cellular response to retinoic acid [GO:0071300]; cellular response to vitamin D [GO:0071305]; mesenchymal-epithelial cell signaling involved in prostate gland development [GO:0060739]; negative regulation of cell adhesion [GO:0007162]; neuromuscular juncti…	syndecan binding [GO:0045545]	basement membrane [GO:0005604]; extracellular space [GO:0005615]; focal adhesion [GO:0005925]; interstitial matrix [GO:0005614]; membrane [GO:0016020]; proteinaceous extracellular matrix [GO:0005578]	Pf00041, Pf00147, Pf07974	6.58502e-06	0.00276923	-0.442603	-10.3451	+
A0A0G2JUI5	Clasp1	Master Protein	Protein Clasp1 OS=Rattus norvegicus GN=Clasp1 PE=1 SV=1	15.0372	15.0804	15.0401	15.0724	15.0249	14.9105	14.9696	14.9177	14.9871	14.9734	381.795	37.5242	55	211	1	1551	170.817	9.19	3.642	4990.02	High		ENSRNOG00000002376		astral microtubule organization [GO:0030953]; cell division [GO:0051301]; establishment of mitotic spindle localization [GO:0040001]; establishment of spindle orientation [GO:0051294]; exit from mitosis [GO:0010458]; Golgi organization [GO:0007030]; microtubule anchoring [GO:0034453]; microtubule bundle formation [GO:0001578]; microtubule nucleation [GO:0007020]; microtubule organizing center org…	dystroglycan binding [GO:0002162]; kinetochore binding [GO:0043515]; microtubule plus-end binding [GO:0051010]	basal cortex [GO:0045180]; centrosomal corona [GO:0031592]; cortical microtubule cytoskeleton [GO:0030981]; cytoplasmic microtubule [GO:0005881]; extracellular exosome [GO:0070062]; focal adhesion [GO:0005925]; Golgi apparatus [GO:0005794]; kinetochore [GO:0000776]; kinetochore microtubule [GO:0005828]; membrane [GO:0016020]	Pf02985, Pf12348	0.000793532	0.0185217	-0.0993269	-5.22932	+
Q5BJZ3	Nnt	Master Protein	Nicotinamide nucleotide transhydrogenase OS=Rattus norvegicus GN=Nnt PE=1 SV=1	16.2597	16.3065	16.253	16.3286	16.1642	16.4762	16.4448	16.4659	16.5281	16.6363	381.742	40.6077	42	284	42	1086	113.796	7.88	23.421	8169.5	High	310378	ENSRNOG00000026842		NADPH regeneration [GO:0006740]; proton transport [GO:0015992]; reactive oxygen species metabolic process [GO:0072593]	NAD(P)+ transhydrogenase (AB-specific) activity [GO:0008750]; NAD binding [GO:0051287]; NADP binding [GO:0050661]	integral component of membrane [GO:0016021]; mitochondrial inner membrane [GO:0005743]	Pf01262, Pf02233, Pf05222, Pf12769	0.000531924	0.0149799	0.247872	5.5644	+
A0A0G2K2L8	LOC100910506	Master Protein	Peripheral plasma membrane protein CASK OS=Rattus norvegicus GN=Cask PE=1 SV=1	15.7378	15.7029	15.8181	15.8178	15.838	15.8572	15.7703	15.8276	15.7305	15.8055	381.484	58.4158	45	230	13	909	103.145	6.43	13.295	4930.17	High		ENSRNOG00000003054;ENSRNOG00000060946			ATP binding [GO:0005524]; protein kinase activity [GO:0004672]		Pf00018, Pf00069, Pf00595, Pf00625, Pf02828, Pf07653, Pf07714, Pf13180, Pf14604	0.66758	0.768204	0.0153379	0.445771
D3ZDH8	Sept5	Master Protein	Platelet glycoprotein Ib beta chain OS=Rattus norvegicus GN=Sept5 PE=1 SV=1	16.9677	16.8357	16.9549	16.8935	16.8858	17.0336	16.9574	16.9198	17.0118	16.8707	381.337	79.1005	33	522	2	378	43.864	6.67	1332.52	12494.6	High	116728	ENSRNOG00000029912		regulation of exocytosis [GO:0017157]	GTP binding [GO:0005525]	cell cortex [GO:0005938]; plasma membrane [GO:0005886]; synaptic vesicle [GO:0008021]; terminal bouton [GO:0043195]	Pf00735, Pf03193	0.219086	0.334518	0.0510994	1.3335
P68255	Ywhaq	Master Protein	14-3-3 protein theta OS=Rattus norvegicus GN=Ywhaq PE=1 SV=1	16.2907	16.2008	16.2704	16.3121	16.2036	16.3435	16.2422	16.4483	16.1834	16.1791	380.866	79.1837	26	608	19	245	27.761	4.78	1894.74	14959.3	High	25577	ENSRNOG00000051650		negative regulation of ion transmembrane transport [GO:0034766]; negative regulation of transcription, DNA-templated [GO:0045892]; protein targeting [GO:0006605]; small GTPase mediated signal transduction [GO:0007264]; substantia nigra development [GO:0021762]	14-3-3 protein binding [GO:0071889]; ion channel binding [GO:0044325]; protein C-terminus binding [GO:0008022]; protein domain specific binding [GO:0019904]; protein N-terminus binding [GO:0047485]	cytoplasm [GO:0005737]; extracellular exosome [GO:0070062]; focal adhesion [GO:0005925]; membrane [GO:0016020]; protein complex [GO:0043234]	Pf00244	0.684869	0.782445	0.0237484	0.420955
Q9JIR4	Rims1	Master Protein	Regulating synaptic membrane exocytosis protein 1 OS=Rattus norvegicus GN=Rims1 PE=1 SV=1	15.2627	15.289	15.4422	15.3417	15.4345	15.3714	15.2986	15.3348	15.3889	15.4344	380.659	39.7523	54	238	1	1615	179.544	9.58	4.214	4909.72	High	84556			calcium ion-regulated exocytosis of neurotransmitter [GO:0048791]; cell differentiation [GO:0030154]; intracellular protein transport [GO:0006886]; long-term synaptic potentiation [GO:0060291]; positive regulation of excitatory postsynaptic potential [GO:2000463]; positive regulation of gene expression [GO:0010628]; positive regulation of inhibitory postsynaptic potential [GO:0097151]; positive r…	ion channel binding [GO:0044325]; metal ion binding [GO:0046872]; protein kinase binding [GO:0019901]; Rab GTPase binding [GO:0017137]; SH3 domain binding [GO:0017124]	cell junction [GO:0030054]; intracellular [GO:0005622]; plasma membrane [GO:0005886]; presynaptic active zone [GO:0048786]; presynaptic membrane [GO:0042734]	Pf00168, Pf00595, Pf02318	0.796256	0.86259	0.0115936	0.266956
Q641Y8	Ddx1	Master Protein	ATP-dependent RNA helicase DDX1 OS=Rattus norvegicus GN=Ddx1 PE=1 SV=1	16.1574	16.2986	15.9653	16.2124	16.0691	15.9267	16.0466	15.8186	16.0281	15.9354	380.625	60.6757	42	293	42	740	82.445	7.23	28.382	7746.7	High	84474	ENSRNOG00000006652		DNA duplex unwinding [GO:0032508]; double-strand break repair [GO:0006302]; mRNA processing [GO:0006397]; multicellular organism development [GO:0007275]; protein localization to cytoplasmic stress granule [GO:1903608]; regulation of transcription, DNA-templated [GO:0006355]; response to exogenous dsRNA [GO:0043330]; response to virus [GO:0009615]; RNA secondary structure unwinding [GO:0010501]; …	ATP binding [GO:0005524]; ATP-dependent helicase activity [GO:0008026]; ATP-dependent RNA helicase activity [GO:0004004]; chromatin binding [GO:0003682]; DNA/RNA helicase activity [GO:0033677]; DNA binding [GO:0003677]; double-stranded RNA binding [GO:0003725]; exonuclease activity [GO:0004527]; nuclease activity [GO:0004518]; poly(A) binding [GO:0008143]; transcription cofactor activity [GO:0003…	cleavage body [GO:0071920]; cytoplasm [GO:0005737]; cytoplasmic stress granule [GO:0010494]; cytosol [GO:0005829]; membrane [GO:0016020]; nucleolus [GO:0005730]; nucleus [GO:0005634]; tRNA-splicing ligase complex [GO:0072669]	Pf00270, Pf00271, Pf00622	0.0277198	0.0773533	-0.189528	-2.68478
Q99ML5	Pcyox1	Master Protein	Prenylcysteine oxidase OS=Rattus norvegicus GN=Pcyox1 PE=1 SV=1	16.1772	16.0338	16.0031	15.9558	16.0419	15.8705	15.9606	15.9835	15.7948	15.9488	379.99	61.1111	22	266	22	504	56.252	7.09	71.79	8192.72	High	246302	ENSRNOG00000016704		chloride transport [GO:0006821]; prenylated protein catabolic process [GO:0030327]; prenylcysteine catabolic process [GO:0030328]	chloride-transporting ATPase activity [GO:0008555]; prenylcysteine oxidase activity [GO:0001735]	extracellular exosome [GO:0070062]; lysosome [GO:0005764]; plasma membrane [GO:0005886]; vacuolar membrane [GO:0005774]; very-low-density lipoprotein particle [GO:0034361]	Pf01266, Pf01593, Pf01946, Pf04820, Pf07156, Pf07992, Pf13450, Pf13454	0.0329341	0.086837	-0.130708	-2.57377
P08461	Dlat	Master Protein	Dihydrolipoyllysine-residue acetyltransferase component of pyruvate dehydrogenase complex, mitochondrial OS=Rattus norvegicus GN=Dlat PE=1 SV=3	16.7696	16.7538	16.7067	16.6427	16.7826	16.9238	16.9286	16.7548	17.1581	17.0802	378.763	52.2152	27	438	27	632	67.123	8.53	64.793	12706.7	High	81654	ENSRNOG00000009994		acetyl-CoA biosynthetic process from pyruvate [GO:0006086]; glucose metabolic process [GO:0006006]; sleep [GO:0030431]; tricarboxylic acid cycle [GO:0006099]	dihydrolipoyllysine-residue acetyltransferase activity [GO:0004742]; nucleotide binding [GO:0000166]; pyruvate dehydrogenase (NAD+) activity [GO:0034604]	mitochondrial matrix [GO:0005759]; mitochondrion [GO:0005739]; myelin sheath [GO:0043209]; pyruvate dehydrogenase complex [GO:0045254]	Pf00198, Pf00364, Pf02817	0.0126406	0.0523512	0.23803	3.19851
G3V746	Grin2b	Master Protein	Glutamate receptor ionotropic, NMDA 2B OS=Rattus norvegicus GN=Grin2b PE=1 SV=1	15.8184	15.8308	16.0928	15.9084	16.0212	15.9514	15.874	15.9143	15.9043	16.0845	378.649	33.7382	47	256	46	1482	165.923	6.87	6.386	6566.5	High	24410	ENSRNOG00000008766		response to ethanol [GO:0045471]	extracellular-glutamate-gated ion channel activity [GO:0005234]; glycine binding [GO:0016594]; ionotropic glutamate receptor activity [GO:0004970]	cell junction [GO:0030054]; NMDA selective glutamate receptor complex [GO:0017146]; postsynaptic membrane [GO:0045211]	Pf00060, Pf00497, Pf01094, Pf10565, Pf10613	0.86556	0.910537	0.0113739	0.174826
P28037	Aldh1l1	Master Protein	Cytosolic 10-formyltetrahydrofolate dehydrogenase OS=Rattus norvegicus GN=Aldh1l1 PE=1 SV=3	15.663	15.5192	15.491	15.7743	15.6254	15.5998	15.5395	15.5948	15.7014	15.4359	378.149	56.9845	40	208	40	902	98.812	5.91	7.946	6358.77	High	64392			10-formyltetrahydrofolate catabolic process [GO:0009258]; one-carbon metabolic process [GO:0006730]; tetrahydrofolate biosynthetic process [GO:0046654]	aldehyde dehydrogenase (NAD) activity [GO:0004029]; aldehyde dehydrogenase (NADP+) activity [GO:0033721]; aldehyde dehydrogenase [NAD(P)+] activity [GO:0004030]; formyltetrahydrofolate dehydrogenase activity [GO:0016155]; hydroxymethyl-, formyl- and related transferase activity [GO:0016742]; protein complex binding [GO:0032403]	cytosol [GO:0005829]; protein complex [GO:0043234]	Pf00171, Pf00550, Pf00551, Pf02911	0.564241	0.681841	-0.0403215	-0.60137
P15791	Camk2d	Master Protein	Calcium/calmodulin-dependent protein kinase type II subunit delta OS=Rattus norvegicus GN=Camk2d PE=1 SV=1	15.4104	15.3863	15.4553	15.2773	15.3317	15.2921	15.619	15.5528	15.2134	15.1564	377.888	64.9156	30	657	14	533	60.043	7.27	123.094	14950.2	High	24246	ENSRNOG00000011589		cardiac muscle cell contraction [GO:0086003]; cell growth involved in cardiac muscle cell development [GO:0061049]; cellular potassium ion homeostasis [GO:0030007]; endoplasmic reticulum calcium ion homeostasis [GO:0032469]; nervous system development [GO:0007399]; peptidyl-serine phosphorylation [GO:0018105]; peptidyl-threonine phosphorylation [GO:0018107]; positive regulation of cardiac muscle …	ATP binding [GO:0005524]; calmodulin binding [GO:0005516]; calmodulin-dependent protein kinase activity [GO:0004683]; ion channel binding [GO:0044325]; nitric-oxide synthase binding [GO:0050998]; protein kinase activity [GO:0004672]	cytoplasm [GO:0005737]; cytosol [GO:0005829]; neuron projection [GO:0043005]; nucleus [GO:0005634]; perinuclear region of cytoplasm [GO:0048471]; protein complex [GO:0043234]; sarcolemma [GO:0042383]; sarcoplasmic reticulum membrane [GO:0033017]	Pf00069, Pf07714, Pf08332, Pf12680, Pf13474, Pf14534	0.957041	0.972502	-0.00542812	-0.0555776
Q05683	Gad2	Master Protein	Glutamate decarboxylase 2 OS=Rattus norvegicus GN=Gad2 PE=1 SV=1	16.1957	16.0315	16.0028	16.2466	16.1552	16.1639	16.0675	16.2271	16.0311	16.0844	377.764	57.7778	27	273	26	585	65.36	6.9	91.612	7291.89	High	24380	ENSRNOG00000018200		chemical synaptic transmission [GO:0007268]; glutamate decarboxylation to succinate [GO:0006540]; neurotransmitter biosynthetic process [GO:0042136]; response to drug [GO:0042493]	glutamate binding [GO:0016595]; glutamate decarboxylase activity [GO:0004351]; protein heterodimerization activity [GO:0046982]; pyridoxal phosphate binding [GO:0030170]	anchored component of membrane [GO:0031225]; axon [GO:0030424]; cell junction [GO:0030054]; cytoplasmic vesicle [GO:0031410]; cytosol [GO:0005829]; Golgi membrane [GO:0000139]; inhibitory synapse [GO:0060077]; perinuclear region of cytoplasm [GO:0048471]; presynaptic membrane [GO:0042734]; synaptic vesicle membrane [GO:0030672]	Pf00266, Pf00282, Pf01212	0.849725	0.900987	-0.0115414	-0.195699
P04897	Gnai2	Master Protein	Guanine nucleotide-binding protein G(i) subunit alpha-2 OS=Rattus norvegicus GN=Gnai2 PE=1 SV=3	15.4752	15.5198	15.539	15.4814	15.4586	15.7158	15.7149	15.8127	15.6931	15.6705	377.461	70.7042	24	523	13	355	40.473	5.45	643.947	14405	High	81664	ENSRNOG00000016592		activation of MAPKK activity [GO:0000186]; adenosine receptor signaling pathway [GO:0001973]; adenylate cyclase-inhibiting G-protein coupled receptor signaling pathway [GO:0007193]; cell cycle [GO:0007049]; cell division [GO:0051301]; cell proliferation [GO:0008283]; gamma-aminobutyric acid signaling pathway [GO:0007214]; G-protein coupled acetylcholine receptor signaling pathway [GO:0007213]; G-…	G-protein beta/gamma-subunit complex binding [GO:0031683]; G-protein coupled receptor binding [GO:0001664]; GTPase activity [GO:0003924]; GTP binding [GO:0005525]; metal ion binding [GO:0046872]; signal transducer activity [GO:0004871]	cell body [GO:0044297]; centrosome [GO:0005813]; cytoplasm [GO:0005737]; cytosol [GO:0005829]; dendrite [GO:0030425]; extracellular exosome [GO:0070062]; heterotrimeric G-protein complex [GO:0005834]; membrane [GO:0016020]; membrane raft [GO:0045121]; midbody [GO:0030496]; nucleoplasm [GO:0005654]; nucleus [GO:0005634]; plasma membrane [GO:0005886]	Pf00025, Pf00503	4.56594e-05	0.00897297	0.22661	7.95057	+
D3ZT07	Sept5	Master Protein	Platelet glycoprotein Ib beta chain OS=Rattus norvegicus GN=Sept5 PE=1 SV=2	13.0946	13.1441	13.303	13.1741	12.847	13.0646	13.2032	13.0691	13.1014	12.9884	377.008	80.7588	33	530	2	369	42.797	6.67	1466.8	12170.8	High	116728	ENSRNOG00000029912		regulation of exocytosis [GO:0017157]	GTP binding [GO:0005525]	synaptic vesicle [GO:0008021]	Pf00735, Pf03193	0.749931	0.829955	-0.02722	-0.329924
Q924N5	Acsbg1	Master Protein	Long-chain-fatty-acid--CoA ligase ACSBG1 OS=Rattus norvegicus GN=Acsbg1 PE=1 SV=1	15.823	15.8829	15.8573	16.0179	15.9138	15.9605	15.9474	15.9849	15.9929	15.9743	376.993	51.4563	34	262	34	721	80.468	5.92	34.697	8790.05	High	171410	ENSRNOG00000011381		long-chain fatty acid metabolic process [GO:0001676]; ovarian follicle atresia [GO:0001552]; very long-chain fatty acid metabolic process [GO:0000038]	ATP binding [GO:0005524]; decanoate--CoA ligase activity [GO:0102391]; long-chain fatty acid-CoA ligase activity [GO:0004467]; very long-chain fatty acid-CoA ligase activity [GO:0031957]	cytoplasm [GO:0005737]; cytoplasmic vesicle [GO:0031410]; endoplasmic reticulum [GO:0005783]	Pf00501	0.065651	0.139831	0.0730211	2.13139
A0A0A0MY48	Dnm2	Master Protein	Dynamin-2 OS=Rattus norvegicus GN=Dnm2 PE=1 SV=1	14.2617	14.2717	14.2986	14.3218	14.2471	14.2976	14.2223	14.3452	14.2556	14.3193	376.444	51.0345	47	463	1	870	98.095	7.65	27.585	7634.04	High		ENSRNOG00000007649		endocytosis [GO:0006897]	GTPase activity [GO:0003924]; GTP binding [GO:0005525]	microtubule [GO:0005874]	Pf00169, Pf00350, Pf01031, Pf02212	0.770063	0.844458	0.00779514	0.302397
A0A0G2K329	Nrcam	Master Protein	Neuronal cell adhesion molecule OS=Rattus norvegicus GN=Nrcam PE=1 SV=1	10.7237	10.8206	10.8853	11.0016	10.9535	10.9169	10.8786	11.0883	11.1184	11.0582	375.348	40.9975	36	265	1	1183	130.821	6.11	7.085	8015.67	High		ENSRNOG00000004067				integral component of membrane [GO:0016021]	Pf00041, Pf00047, Pf07679, Pf07686, Pf08205, Pf13882, Pf13895, Pf13927	0.0846019	0.165726	0.13512	1.96802
F1LPB9	Rph3a	Master Protein	Rabphilin-3A OS=Rattus norvegicus GN=Rph3a PE=1 SV=1	16.2971	16.2578	16.2429	16.3658	16.3461	16.2336	16.2021	16.2344	16.1457	16.2636	374.482	58.4795	38	306	36	684	75.756	8.18	36.584	8499.06	High	171039	ENSRNOG00000001368		intracellular protein transport [GO:0006886]	metal ion binding [GO:0046872]; Rab GTPase binding [GO:0017137]	intracellular [GO:0005622]; membrane [GO:0016020]	Pf00130, Pf00168, Pf02318, Pf05715	0.0249524	0.0729314	-0.0860405	-2.75276
P85845	Fscn1	Master Protein	Fascin OS=Rattus norvegicus GN=Fscn1 PE=1 SV=2	16.2187	16.1171	16.1979	16.1999	16.2064	16.2345	16.1364	16.2869	15.9993	16.0481	374.459	70.3854	31	354	10	493	54.457	6.74	71.79	12605.2	High	683788			actin filament bundle assembly [GO:0051017]; anatomical structure morphogenesis [GO:0009653]; cell-cell junction assembly [GO:0007043]; cell migration [GO:0016477]; cell motility [GO:0048870]; cellular response to cell-matrix adhesion [GO:0071460]; establishment of apical/basal cell polarity [GO:0035089]; establishment or maintenance of cell polarity [GO:0007163]; liver development [GO:0001889]; …	actin binding [GO:0003779]; actin filament binding [GO:0051015]; protein binding, bridging [GO:0030674]	cell-cell junction [GO:0005911]; cell projection membrane [GO:0031253]; cytoplasm [GO:0005737]; cytosol [GO:0005829]; dendrite [GO:0030425]; filamentous actin [GO:0031941]; filopodium [GO:0030175]; growth cone [GO:0030426]; invadopodium [GO:0071437]; lamellipodium [GO:0030027]; microspike [GO:0044393]; microvillus [GO:0005902]; plasma membrane [GO:0005886]; podosome [GO:0002102]; ruffle [GO:00017…	Pf06268	0.434951	0.560796	-0.0469612	-0.821886
Q924S5	Lonp1	Master Protein	Lon protease homolog, mitochondrial OS=Rattus norvegicus GN=Lonp1 PE=2 SV=1	15.8389	15.8752	15.8951	15.7653	15.8079	15.7904	15.894	15.7649	15.9198	15.8993	374.255	59.3684	43	258	42	950	105.726	6.6	10.754	6603.39	High	170916	ENSRNOG00000046502		aging [GO:0007568]; cellular protein complex assembly [GO:0043623]; cellular response to oxidative stress [GO:0034599]; misfolded or incompletely synthesized protein catabolic process [GO:0006515]; mitochondrion organization [GO:0007005]; oxidation-dependent protein catabolic process [GO:0070407]; protein homooligomerization [GO:0051260]; proteolysis [GO:0006508]; response to aluminum ion [GO:001…	ADP binding [GO:0043531]; ATP binding [GO:0005524]; ATP-dependent peptidase activity [GO:0004176]; DNA polymerase binding [GO:0070182]; G-quadruplex DNA binding [GO:0051880]; mitochondrial heavy strand promoter anti-sense binding [GO:0070362]; mitochondrial light strand promoter anti-sense binding [GO:0070361]; sequence-specific DNA binding [GO:0043565]; serine-type endopeptidase activity [GO:000…	cytosol [GO:0005829]; membrane [GO:0016020]; mitochondrial matrix [GO:0005759]; mitochondrial nucleoid [GO:0042645]; mitochondrion [GO:0005739]; nucleoplasm [GO:0005654]	Pf00004, Pf00910, Pf02190, Pf05362, Pf05496, Pf07724, Pf07726, Pf07728, Pf08298, Pf13173, Pf13191, Pf13207, Pf13401, Pf13541	0.672692	0.772673	0.0172039	0.438402
Q01728-2	Slc8a1	Master Protein	Isoform 2 of Sodium/calcium exchanger 1 OS=Rattus norvegicus GN=Slc8a1	15.8005	15.9103	15.9975	15.7211	15.9261	15.8609	15.7808	15.8347	15.8934	15.8626	374.174	45.5115	35	297	2	958	106.613	5	52.67	8157.9	High	29715	ENSRNOG00000008479		calcium ion export [GO:1901660]; calcium ion import [GO:0070509]; calcium ion transmembrane transport [GO:0070588]; calcium ion transport [GO:0006816]; calcium ion transport into cytosol [GO:0060402]; cell communication by electrical coupling involved in cardiac conduction [GO:0086064]; cellular calcium ion homeostasis [GO:0006874]; cellular response to cAMP [GO:0071320]; cellular response to hyp…	ankyrin binding [GO:0030506]; calcium:sodium antiporter activity [GO:0005432]; calcium ion binding [GO:0005509]; calmodulin binding [GO:0005516]; ion antiporter activity involved in regulation of postsynaptic membrane potential [GO:0099580]	cell projection [GO:0042995]; dendritic shaft [GO:0043198]; dendritic spine [GO:0043197]; integral component of plasma membrane [GO:0005887]; intercalated disc [GO:0014704]; intrinsic component of plasma membrane [GO:0031226]; microtubule [GO:0005874]; mitochondrion [GO:0005739]; nucleoplasm [GO:0005654]; plasma membrane [GO:0005886]; postsynaptic membrane [GO:0045211]; sarcolemma [GO:0042383]; T…	Pf01699, Pf03160	0.651759	0.753931	-0.0246126	-0.468746
D3ZWL6	Ahcyl2	Master Protein	Adenosylhomocysteinase OS=Rattus norvegicus GN=Ahcyl2 PE=1 SV=3	14.5509	14.6709	14.5588	14.5993	14.7175	14.4494	14.4119	14.3803	14.409	14.4361	373.935	49.0196	34	416	15	612	66.775	7.36	67.129	9897	High	312192	ENSRNOG00000039300		one-carbon metabolic process [GO:0006730]; S-adenosylmethionine cycle [GO:0033353]	hydrolase activity [GO:0016787]	cytosol [GO:0005829]; intracellular membrane-bounded organelle [GO:0043231]; neuron projection [GO:0043005]	Pf00670, Pf01262, Pf02254, Pf02826, Pf05221	0.000383822	0.0133226	-0.202158	-5.8476	+
P21531	Rpl3	Master Protein	60S ribosomal protein L3 OS=Rattus norvegicus GN=Rpl3 PE=1 SV=3	16.4434	16.5016	16.1802	16.4564	16.4043	16.0021	16.2964	16.0258	16.1711	16.0412	372.883	56.5757	27	343	27	403	46.107	10.21	810.131	8509.39	High	300079	ENSRNOG00000016896		cellular response to interleukin-4 [GO:0071353]; ribosomal large subunit assembly [GO:0000027]; translation [GO:0006412]	5S rRNA binding [GO:0008097]; structural constituent of ribosome [GO:0003735]	cytosolic large ribosomal subunit [GO:0022625]; extracellular exosome [GO:0070062]; focal adhesion [GO:0005925]; nucleolus [GO:0005730]; protein complex [GO:0043234]; ribosome [GO:0005840]	Pf00297	0.00641609	0.0401282	-0.289888	-3.65839	+
A0A0G2JYF0	Slc4a10	Master Protein	Anion exchange protein OS=Rattus norvegicus GN=Slc4a10 PE=1 SV=1	15.7575	15.8761	15.9517	15.6943	15.867	15.8387	15.8789	15.8118	15.7602	15.924	372.539	35.4204	37	299	4	1118	125.629	6.51	12.204	8121.71	High		ENSRNOG00000005307			inorganic anion exchanger activity [GO:0005452]	integral component of membrane [GO:0016021]	Pf00955, Pf07565	0.808983	0.871095	0.0134174	0.249872
F1M1Y0	Sgip1	Master Protein	SH3-containing GRB2-like protein 3-interacting protein 1 OS=Rattus norvegicus GN=Sgip1 PE=1 SV=3	15.7365	15.6883	15.6942	15.7053	15.6914	15.7717	15.7498	15.8045	15.7523	15.6828	371.619	62.1524	37	215	37	827	88.484	8.18	18.449	6212.33	High		ENSRNOG00000006357		plasma membrane tubulation [GO:0097320]; positive regulation of receptor-mediated endocytosis [GO:0048260]	microtubule binding [GO:0008017]; phospholipid binding [GO:0005543]; SH3 domain binding [GO:0017124]	AP-2 adaptor complex [GO:0030122]	Pf00928, Pf10291	0.0544658	0.121556	0.0490597	2.25119
A0A0G2QC06	Tf	Master Protein	Serotransferrin OS=Rattus norvegicus GN=Tf PE=1 SV=1	16.2874	15.9841	15.9488	15.9694	16.0645	15.9459	15.9287	15.8673	15.6983	15.823	371.168	46.3739	45	246	12	979	107.34	8.05	12.024	6149.26	High		ENSRNOG00000030625		cellular response to iron ion [GO:0071281]; ferrous iron import across plasma membrane [GO:0098707]; positive regulation of receptor-mediated endocytosis [GO:0048260]; retina homeostasis [GO:0001895]; small GTPase mediated signal transduction [GO:0007264]	ferrous iron binding [GO:0008198]; GTP binding [GO:0005525]; transferrin receptor binding [GO:1990459]	apical plasma membrane [GO:0016324]; basal plasma membrane [GO:0009925]; blood microparticle [GO:0072562]; clathrin-coated pit [GO:0005905]; early endosome [GO:0005769]; endocytic vesicle [GO:0030139]; extracellular exosome [GO:0070062]; extrinsic component of external side of plasma membrane [GO:0031232]; HFE-transferrin receptor complex [GO:1990712]; integral component of membrane [GO:0016021];…	Pf00009, Pf00025, Pf00405, Pf01926, Pf09439, Pf12974	0.0320917	0.0854059	-0.198205	-2.59043
P39052	Dnm2	Master Protein	Dynamin-2 OS=Rattus norvegicus GN=Dnm2 PE=1 SV=1	11.1	11.0306	11.0643	11.1174	11.1095	10.9997	10.9727	11.1179	10.964	11.134	371.075	50.2299	46	438	2	870	98.169	7.43	25.367	7392.81	High	25751	ENSRNOG00000007649		aorta development [GO:0035904]; cellular response to carbon monoxide [GO:0071245]; cellular response to dopamine [GO:1903351]; cellular response to nitric oxide [GO:0071732]; cellular response to X-ray [GO:0071481]; coronary vasculature development [GO:0060976]; dynamin family protein polymerization involved in mitochondrial fission [GO:0003374]; endocytosis [GO:0006897]; Golgi to plasma membrane…	D2 dopamine receptor binding [GO:0031749]; GTPase activity [GO:0003924]; GTP binding [GO:0005525]; microtubule binding [GO:0008017]; nitric-oxide synthase binding [GO:0050998]; phosphatidylinositol 3-kinase regulatory subunit binding [GO:0036312]; protein complex binding [GO:0032403]; protein kinase binding [GO:0019901]; SH3 domain binding [GO:0017124]; WW domain binding [GO:0050699]	cell junction [GO:0030054]; centrosome [GO:0005813]; clathrin-coated endocytic vesicle [GO:0045334]; clathrin-coated pit [GO:0005905]; cytoplasm [GO:0005737]; cytosol [GO:0005829]; endosome [GO:0005768]; extracellular exosome [GO:0070062]; focal adhesion [GO:0005925]; Golgi apparatus [GO:0005794]; Golgi membrane [GO:0000139]; lamellipodium [GO:0030027]; microtubule [GO:0005874]; midbody [GO:00304…	Pf00169, Pf00350, Pf01031, Pf02212	0.276956	0.398161	-0.0467117	-1.16663
Q3ZBA0	Tecpr1	Master Protein	Tectonin beta-propeller repeat-containing protein 1 OS=Rattus norvegicus GN=Tecpr1 PE=2 SV=1	15.3964	15.453	15.3715	15.3213	15.3984	15.3583	15.2602	15.1891	15.461	15.4999	370.023	46.6552	39	197	39	1166	130.104	6.46	11.376	5925.69	High	304285	ENSRNOG00000001010		autophagosome maturation [GO:0097352]; autophagy [GO:0006914]	phosphatidylinositol-3-phosphate binding [GO:0032266]	autophagosome membrane [GO:0000421]; cytoplasmic vesicle [GO:0031410]; integral component of membrane [GO:0016021]; lysosomal membrane [GO:0005765]; nucleoplasm [GO:0005654]	Pf00169, Pf06398, Pf06462	0.596084	0.70824	-0.0344351	-0.551914
Q04462	Vars	Master Protein	Valine--tRNA ligase OS=Rattus norvegicus GN=Vars PE=2 SV=2	15.7794	15.7876	15.5095	15.7621	15.6428	15.4713	15.6049	15.551	15.5898	15.5437	369.173	48.9715	54	262	53	1264	140.28	7.61	10.022	6466.86	High	25009	ENSRNOG00000000867		valyl-tRNA aminoacylation [GO:0006438]	aminoacyl-tRNA editing activity [GO:0002161]; ATP binding [GO:0005524]; valine-tRNA ligase activity [GO:0004832]	mitochondrion [GO:0005739]	Pf00043, Pf00133, Pf08264, Pf09334, Pf13603	0.0386912	0.096809	-0.144171	-2.47032
P60881-2	Snap25	Master Protein	Isoform 2 of Synaptosomal-associated protein 25 OS=Rattus norvegicus GN=Snap25	11.8265	12.0279	12.1368	11.7356	11.8483	11.503	11.8926	11.9993	11.6143	11.6454	368.994	79.6117	23	498	3	206	23.321	4.86	7195.86	17662.5	High	25012			axonogenesis [GO:0007409]; calcium ion-regulated exocytosis of neurotransmitter [GO:0048791]; endosomal transport [GO:0016197]; exocytosis [GO:0006887]; growth hormone secretion [GO:0030252]; long-term memory [GO:0007616]; neuron differentiation [GO:0030182]; positive regulation of hormone secretion [GO:0046887]; positive regulation of insulin secretion [GO:0032024]; regulation of neuron projecti…	calcium-dependent protein binding [GO:0048306]; ion channel binding [GO:0044325]; myosin binding [GO:0017022]; protein domain specific binding [GO:0019904]; protein N-terminus binding [GO:0047485]; SNAP receptor activity [GO:0005484]; SNARE binding [GO:0000149]; syntaxin-1 binding [GO:0017075]; voltage-gated potassium channel activity [GO:0005249]	actin cytoskeleton [GO:0015629]; axon [GO:0030424]; axonal growth cone [GO:0044295]; cell junction [GO:0030054]; cytoplasm [GO:0005737]; cytosol [GO:0005829]; endosome [GO:0005768]; filopodium [GO:0030175]; growth cone [GO:0030426]; intracellular organelle [GO:0043229]; lamellipodium [GO:0030027]; membrane [GO:0016020]; membrane raft [GO:0045121]; neuronal cell body [GO:0043025]; neuron projectio…	Pf00835, Pf05739	0.15655	0.260826	-0.184146	-1.56356
P09606	Glul	Master Protein	Glutamine synthetase OS=Rattus norvegicus GN=Glul PE=1 SV=3	17.1627	17.2154	17.1133	17.281	17.263	17.2968	17.2761	17.0728	17.3515	17.1516	368.196	71.5818	26	648	26	373	42.24	7.08	802.086	15866.9	High	24957	ENSRNOG00000049560		ammonia assimilation cycle [GO:0019676]; cell proliferation [GO:0008283]; cellular response to starvation [GO:0009267]; glutamate metabolic process [GO:0006536]; glutamine biosynthetic process [GO:0006542]; neurotransmitter metabolic process [GO:0042133]; positive regulation of epithelial cell proliferation [GO:0050679]; positive regulation of insulin secretion [GO:0032024]; positive regulation o…	ATP binding [GO:0005524]; dynein light chain binding [GO:0045503]; glutamate-ammonia ligase activity [GO:0004356]; glutamate binding [GO:0016595]; glutamate decarboxylase activity [GO:0004351]; identical protein binding [GO:0042802]; magnesium ion binding [GO:0000287]; manganese ion binding [GO:0030145]	axon terminus [GO:0043679]; cell projection [GO:0042995]; cytoplasm [GO:0005737]; cytosol [GO:0005829]; extracellular exosome [GO:0070062]; glial cell projection [GO:0097386]; intracellular membrane-bounded organelle [GO:0043231]; mitochondrion [GO:0005739]; myelin sheath [GO:0043209]; neuron projection [GO:0043005]; nucleus [GO:0005634]; perikaryon [GO:0043204]; protein complex [GO:0043234]; rou…	Pf00120, Pf03951	0.714597	0.804283	0.0226749	0.378932
F1LM43	Rasgrf1	Master Protein	Ras-specific guanine nucleotide-releasing factor 1 OS=Rattus norvegicus GN=Rasgrf1 PE=4 SV=2	15.2999	15.3144	15.1976	15.3547	15.3231	15.3748	15.3686	15.2948	15.26	15.4202	368.189	45.5056	44	227	39	1246	142.671	6.99	6.415	5854.42	High		ENSRNOG00000014025		regulation of Rho protein signal transduction [GO:0035023]; small GTPase mediated signal transduction [GO:0007264]	Rho guanyl-nucleotide exchange factor activity [GO:0005089]	intracellular [GO:0005622]	Pf00169, Pf00617, Pf00618, Pf00621, Pf15413	0.278762	0.399585	0.045767	1.16191
D3ZBU7	RGD1310819	Master Protein	Protein RGD1310819 OS=Rattus norvegicus GN=RGD1310819 PE=1 SV=3	15.2161	15.2383	15.2642	15.3586	15.3739	15.1882	15.1	15.1058	15.0931	15.1324	367.728	54.2137	46	188	46	1151	123.138	7.68	5.673	4357.91	High		ENSRNOG00000018366					Pf15262	0.00184707	0.0235526	-0.166344	-4.56117	+
P61983	Ywhag	Master Protein	14-3-3 protein gamma OS=Rattus norvegicus GN=Ywhag PE=1 SV=2	17.199	17.1414	17.2344	17.2529	17.1397	17.2614	17.1784	17.3132	17.0716	17.101	366.491	88.664	24	644	16	247	28.285	4.89	2447.44	15603.1	High	56010	ENSRNOG00000001436		cellular response to insulin stimulus [GO:0032869]; protein targeting [GO:0006605]; regulation of neuron differentiation [GO:0045664]; regulation of synaptic plasticity [GO:0048167]; signal transduction [GO:0007165]	actin binding [GO:0003779]; enzyme regulator activity [GO:0030234]; insulin-like growth factor receptor binding [GO:0005159]; protein domain specific binding [GO:0019904]; protein kinase C binding [GO:0005080]; receptor tyrosine kinase binding [GO:0030971]; RNA binding [GO:0003723]	cytoplasm [GO:0005737]; extracellular exosome [GO:0070062]; focal adhesion [GO:0005925]; membrane [GO:0016020]; myelin sheath [GO:0043209]; vesicle [GO:0031982]	Pf00244	0.875042	0.917099	-0.00836372	-0.162369
Q8CGU4	Agap2	Master Protein	Arf-GAP with GTPase, ANK repeat and PH domain-containing protein 2 OS=Rattus norvegicus GN=Agap2 PE=1 SV=1	15.932	16.0089	16.0019	15.9625	16.0981	15.8445	15.8375	15.8006	15.8235	15.8716	365.576	42.1585	43	292	42	1186	124.361	9.86	7.66	8931.57	High	65218	ENSRNOG00000025584		axon guidance [GO:0007411]; mammary gland alveolus development [GO:0060749]; negative regulation of extrinsic apoptotic signaling pathway in absence of ligand [GO:2001240]; negative regulation of neuron apoptotic process [GO:0043524]; positive regulation of JAK-STAT cascade [GO:0046427]; positive regulation of mammary gland epithelial cell proliferation [GO:0033601]; positive regulation of phosph…	GTPase activator activity [GO:0005096]; GTPase activity [GO:0003924]; GTP binding [GO:0005525]; metal ion binding [GO:0046872]; protein kinase activator activity [GO:0030295]; protein kinase binding [GO:0019901]	cytosol [GO:0005829]; mitochondrion [GO:0005739]; nucleolus [GO:0005730]; nucleus [GO:0005634]	Pf00023, Pf00071, Pf00169, Pf01412, Pf08477, Pf12796, Pf13637, Pf13857	0.000623303	0.0162209	-0.165111	-5.43005	+
F1LNF0	Myh14	Master Protein	Protein Myh14 OS=Rattus norvegicus GN=Myh14 PE=1 SV=1	14.5111	14.4583	14.5027	14.5823	14.4611	14.5987	14.5261	14.615	14.6863	14.6615	365.438	33.8	59	198	48	2000	228.775	5.55	2.248	5248.43	High	308572	ENSRNOG00000020014		actin filament-based movement [GO:0030048]; actomyosin structure organization [GO:0031032]; mitochondrion morphogenesis [GO:0070584]; neuronal action potential [GO:0019228]; sensory perception of sound [GO:0007605]; skeletal muscle contraction [GO:0003009]; skeletal muscle tissue development [GO:0007519]; vocalization behavior [GO:0071625]	actin-dependent ATPase activity [GO:0030898]; actin filament binding [GO:0051015]; ATP binding [GO:0005524]; microfilament motor activity [GO:0000146]	axon [GO:0030424]; brush border [GO:0005903]; cytoplasm [GO:0005737]; extracellular exosome [GO:0070062]; growth cone [GO:0030426]; membrane [GO:0016020]; myelin sheath [GO:0043209]; myosin II complex [GO:0016460]; myosin II filament [GO:0097513]; stress fiber [GO:0001725]	Pf00063, Pf01576	0.0125245	0.0524022	0.114429	3.20465
A0A0G2JTR4	Abr	Master Protein	Protein Abr OS=Rattus norvegicus GN=Abr PE=1 SV=1	16.1063	16.1089	16.0473	16.2277	16.0479	16.1914	16.1179	16.0766	16.1307	16.0889	365.322	62.4703	48	291	45	842	95.579	6.48	24.119	7149.52	High		ENSRNOG00000056837		actin cytoskeleton organization [GO:0030036]; brain development [GO:0007420]; inner ear morphogenesis [GO:0042472]; intracellular signal transduction [GO:0035556]; negative regulation of blood vessel remodeling [GO:0060313]; negative regulation of cellular extravasation [GO:0002692]; negative regulation of inflammatory response [GO:0050728]; negative regulation of neutrophil degranulation [GO:004…	GTPase activator activity [GO:0005096]; Rho guanyl-nucleotide exchange factor activity [GO:0005089]	cytosol [GO:0005829]; plasma membrane [GO:0005886]	Pf00168, Pf00169, Pf00620, Pf00621	0.735195	0.819108	0.0134926	0.350249
Q6RJR6	Rtn3	Master Protein	Reticulon-3 OS=Rattus norvegicus GN=Rtn3 PE=1 SV=1	16.5343	16.4404	16.5576	16.518	16.5241	16.4784	16.4379	16.4701	16.3826	16.379	364.461	49.8936	43	430	37	940	101.454	5.11	19.309	8993.42	High	140945	ENSRNOG00000021202		apoptotic process [GO:0006915]; endoplasmic reticulum tubular network formation [GO:0071787]; vesicle-mediated transport [GO:0016192]		endoplasmic reticulum membrane [GO:0005789]; extracellular exosome [GO:0070062]; Golgi membrane [GO:0000139]; integral component of membrane [GO:0016021]	Pf02453, Pf04093	0.0183876	0.0622504	-0.0852875	-2.95135
P23514	Copb1	Master Protein	Coatomer subunit beta OS=Rattus norvegicus GN=Copb1 PE=1 SV=1	15.5834	15.5927	15.3888	15.5527	15.5343	15.3612	15.4054	15.3556	15.2028	15.3616	362.609	47.5341	36	198	36	953	106.943	5.96	9.841	4966.05	High	114023	ENSRNOG00000057623		ER to Golgi vesicle-mediated transport [GO:0006888]; intracellular protein transport [GO:0006886]; intra-Golgi vesicle-mediated transport [GO:0006891]; retrograde vesicle-mediated transport, Golgi to ER [GO:0006890]	structural molecule activity [GO:0005198]	COPI vesicle coat [GO:0030126]; cytosol [GO:0005829]; endoplasmic reticulum [GO:0005783]; endoplasmic reticulum-Golgi intermediate compartment [GO:0005793]; Golgi apparatus [GO:0005794]; Golgi-associated vesicle [GO:0005798]; Golgi membrane [GO:0000139]; plasma membrane [GO:0005886]	Pf01602, Pf07718, Pf14806	0.00519991	0.0373529	-0.193073	-3.80495	+
F1LNR1	Clasp1	Master Protein	Protein Clasp1 OS=Rattus norvegicus GN=Clasp1 PE=1 SV=3	9.29989	9.37569	9.36107	9.35403	9.38608	9.15178	9.28402	9.22159	9.18859	9.29738	362.268	39.332	55	203	1	1467	162.072	8.85	3.967	4534.28	High		ENSRNOG00000002376			kinetochore binding [GO:0043515]; microtubule plus-end binding [GO:0051010]	cytoplasmic microtubule [GO:0005881]; kinetochore microtubule [GO:0005828]	Pf02985, Pf12348	0.00381867	0.0319132	-0.126683	-4.02422	+
A0A0G2JVW5	Huwe1	Master Protein	E3 ubiquitin-protein ligase HUWE1 OS=Rattus norvegicus GN=Huwe1 PE=1 SV=1	14.8414	14.8515	14.8947	14.8827	14.8443	14.8706	14.8595	14.9513	14.9129	14.8163	361.728	17.4791	55	164	40	4062	447.378	5.4	1.026	4447.79	High		ENSRNOG00000061262		base-excision repair [GO:0006284]; histone ubiquitination [GO:0016574]; positive regulation of protein targeting to mitochondrion [GO:1903955]; protein monoubiquitination [GO:0006513]; protein polyubiquitination [GO:0000209]	RNA binding [GO:0003723]; ubiquitin-protein transferase activity [GO:0004842]	cytosol [GO:0005829]; extracellular exosome [GO:0070062]; membrane [GO:0016020]; nucleoplasm [GO:0005654]	Pf02825, Pf06012, Pf06025, Pf14377	0.473717	0.59635	0.0191975	0.751781
A0A0G2K719	Ddx3x	Master Protein	Protein Ddx3x OS=Rattus norvegicus GN=Ddx3x PE=1 SV=1	16.1954	16.2994	16.0624	16.2055	16.1436	15.9568	16.0316	15.8901	15.9251	15.9547	361.505	64.6526	39	259	11	662	73.1	7.18	28.936	7379.17	High	317335	ENSRNOG00000023383		chromosome segregation [GO:0007059]; regulation of gene expression [GO:0010468]; RNA secondary structure unwinding [GO:0010501]; translational initiation [GO:0006413]	ATP binding [GO:0005524]; ATP-dependent RNA helicase activity [GO:0004004]; nucleic acid binding [GO:0003676]	cytoplasmic ribonucleoprotein granule [GO:0036464]; nucleolus [GO:0005730]	Pf00270, Pf00271, Pf04851	0.000979208	0.0193714	-0.229553	-5.05822	+
Q66X93	Snd1	Master Protein	Staphylococcal nuclease domain-containing protein 1 OS=Rattus norvegicus GN=Snd1 PE=1 SV=1	16.0204	15.9572	15.9365	16.0029	15.9618	15.8261	15.9106	15.8643	15.7682	15.7343	360.923	61.4961	47	264	47	909	101.888	7.18	11.589	6154.21	High	64635	ENSRNOG00000031173		gene silencing by RNA [GO:0031047]; osteoblast differentiation [GO:0001649]; regulation of transcription, DNA-templated [GO:0006355]; RNA catabolic process [GO:0006401]; transcription, DNA-templated [GO:0006351]	cadherin binding [GO:0045296]; nuclease activity [GO:0004518]; RNA binding [GO:0003723]; transcription coactivator activity [GO:0003713]	cytoplasm [GO:0005737]; cytosol [GO:0005829]; dense body [GO:0097433]; extracellular exosome [GO:0070062]; melanosome [GO:0042470]; membrane [GO:0016020]; mitochondrion [GO:0005739]; nucleus [GO:0005634]; RISC complex [GO:0016442]	Pf00565, Pf00567	0.00234428	0.0254359	-0.155031	-4.38143	+
O35814	Stip1	Master Protein	Stress-induced-phosphoprotein 1 OS=Rattus norvegicus GN=Stip1 PE=1 SV=1	17.0517	16.9478	16.9934	17.0276	16.9413	16.9353	16.9234	17.0378	16.8741	16.8228	360.772	72.3757	51	376	51	543	62.53	6.8	88.615	6892.62	High	192277	ENSRNOG00000021164			chaperone binding [GO:0051087]; Hsp70 protein binding [GO:0030544]; protein C-terminus binding [GO:0008022]; RNA binding [GO:0003723]	cytoplasm [GO:0005737]; myelin sheath [GO:0043209]; nucleus [GO:0005634]; protein complex [GO:0043234]	Pf00515, Pf07719, Pf13414, Pf13424, Pf13432	0.11642	0.21012	-0.0736847	-1.76015
D4A4Z9	Ktn1	Master Protein	Protein Ktn1 OS=Rattus norvegicus GN=Ktn1 PE=1 SV=2	16.3219	16.2079	15.995	16.0888	16.0332	15.9157	16.0524	16.0279	15.8237	15.9711	360.685	44.1509	60	285	57	1325	151.702	6.01	6.117	6445.5	High	361029	ENSRNOG00000012255		microtubule-based movement [GO:0007018]	cadherin binding [GO:0045296]; kinesin binding [GO:0019894]; RNA binding [GO:0003723]	endoplasmic reticulum [GO:0005783]; integral component of membrane [GO:0016021]		0.0465824	0.108535	-0.171163	-2.35136
Q9Z1E1	Flot1	Master Protein	Flotillin-1 OS=Rattus norvegicus GN=Flot1 PE=2 SV=2	15.937	15.8756	15.931	16.007	16.1404	16.234	16.2755	16.2792	16.3969	16.4403	360.566	76.4019	34	293	34	428	47.47	7.15	79.025	7759.64	High	64665	ENSRNOG00000000826		axonogenesis [GO:0007409]; cellular response to exogenous dsRNA [GO:0071360]; dsRNA transport [GO:0033227]; establishment of protein localization to plasma membrane [GO:0090002]; extracellular matrix disassembly [GO:0022617]; plasma membrane raft assembly [GO:0044854]; positive regulation of cell adhesion molecule production [GO:0060355]; positive regulation of cell-cell adhesion mediated by cadh…	ionotropic glutamate receptor binding [GO:0035255]; protease binding [GO:0002020]; protein heterodimerization activity [GO:0046982]	basolateral plasma membrane [GO:0016323]; caveola [GO:0005901]; cell-cell adherens junction [GO:0005913]; cell-cell contact zone [GO:0044291]; centriolar satellite [GO:0034451]; COP9 signalosome [GO:0008180]; cortical actin cytoskeleton [GO:0030864]; early endosome [GO:0005769]; endosome [GO:0005768]; extracellular exosome [GO:0070062]; flotillin complex [GO:0016600]; focal adhesion [GO:0005925];…	Pf01145	0.000430313	0.013203	0.346976	5.74733	+
D4A1G8	Cep170b	Master Protein	Protein Cep170b OS=Rattus norvegicus GN=Cep170b PE=1 SV=1	15.4909	15.4522	15.4209	15.4069	15.4432	15.4732	15.4405	15.4171	15.362	15.4041	360.05	41.4603	60	243	59	1575	171.591	6.73	4.262	4940.85	High	500726	ENSRNOG00000033688					Pf00498, Pf15308	0.348086	0.472741	-0.0234266	-0.996727
P04642	Ldha	Master Protein	L-lactate dehydrogenase A chain OS=Rattus norvegicus GN=Ldha PE=1 SV=1	17.0343	16.9539	17.0193	16.9627	17.0382	17.0982	16.9335	17.0898	16.9501	16.8309	360.03	84.6386	31	414	27	332	36.427	8.27	523.807	11882.8	High	24533	ENSRNOG00000013009		carbohydrate metabolic process [GO:0005975]; lactate metabolic process [GO:0006089]; NAD metabolic process [GO:0019674]; positive regulation of apoptotic process [GO:0043065]; post-embryonic animal organ development [GO:0048569]; response to cAMP [GO:0051591]; response to drug [GO:0042493]; response to estrogen [GO:0043627]; response to glucose [GO:0009749]; response to hydrogen peroxide [GO:0042…	cadherin binding [GO:0045296]; identical protein binding [GO:0042802]; kinase binding [GO:0019900]; lactate dehydrogenase activity [GO:0004457]; L-lactate dehydrogenase activity [GO:0004459]; NAD binding [GO:0051287]	cytoplasm [GO:0005737]; extracellular exosome [GO:0070062]; membrane [GO:0016020]; nucleus [GO:0005634]	Pf00056, Pf02866	0.703953	0.796998	-0.0211769	-0.39389
G3V6S5	Mthfd1	Master Protein	C-1-tetrahydrofolate synthase, cytoplasmic OS=Rattus norvegicus GN=Mthfd1 PE=1 SV=1	15.5814	15.6492	15.4644	15.5808	15.5848	15.7114	15.5331	15.4972	15.6642	15.6	359.634	46.4171	40	202	40	935	100.902	7.42	10.288	6028.76	High	64300	ENSRNOG00000005602			ATP binding [GO:0005524]; formate-tetrahydrofolate ligase activity [GO:0004329]; hydrolase activity [GO:0016787]; methylenetetrahydrofolate dehydrogenase (NADP+) activity [GO:0004488]		Pf00763, Pf01268, Pf02882	0.574844	0.692375	0.029068	0.584732
M0R3V7	Slc8a1	Master Protein	Sodium/calcium exchanger 1 OS=Rattus norvegicus GN=Slc8a1 PE=4 SV=2	6.96463	6.92005	7.11374	6.93664	7.15279	7.03012	6.87774	6.9331	7.1375	7.06717	359.18	45.8031	34	290	1	965	107.38	4.97	43.53	8070.36	High	29715	ENSRNOG00000008479		cell communication [GO:0007154]	calcium:sodium antiporter activity [GO:0005432]	integral component of membrane [GO:0016021]	Pf01699, Pf03160	0.902771	0.935729	-0.00844564	-0.126092
A0A0G2JZ52	Hnrnpu	Master Protein	Protein Hnrnpu OS=Rattus norvegicus GN=Hnrnpu PE=1 SV=1	16.5516	16.5942	16.1278	16.5339	16.4105	16.0517	16.1801	15.9923	16.1635	16.2449	358.037	50.4359	40	336	40	803	87.877	6.09	34.938	8138.45	High	117280	ENSRNOG00000033790		cardiac muscle cell development [GO:0055013]; cellular response to dexamethasone stimulus [GO:0071549]; circadian regulation of gene expression [GO:0032922]; positive regulation of DNA topoisomerase (ATP-hydrolyzing) activity [GO:2000373]; positive regulation of gene expression [GO:0010628]	core promoter binding [GO:0001047]; enhancer binding [GO:0035326]; poly(G) binding [GO:0034046]; ribonucleoprotein complex binding [GO:0043021]; RNA binding [GO:0003723]	intracellular ribonucleoprotein complex [GO:0030529]; nucleus [GO:0005634]	Pf00622, Pf13671	0.0109405	0.0490664	-0.317107	-3.29497	+
A0JN25	Mapt	Master Protein	Microtubule-associated protein OS=Rattus norvegicus GN=Mapt PE=1 SV=1	10.9341	11.2038	11.0616	10.8268	11.3416	10.2056	10.1908	10.8134	10.0388	10.4962	356.399	78.4257	26	424	2	343	35.874	9.44	629.957	10001.5	High	29477	ENSRNOG00000005133			microtubule binding [GO:0008017]	cytoplasm [GO:0005737]; microtubule [GO:0005874]	Pf00418	0.00236098	0.0254659	-0.724659	-4.37614	+
G3V8B6	Psmd1	Master Protein	26S proteasome non-ATPase regulatory subunit 1 OS=Rattus norvegicus GN=Psmd1 PE=1 SV=1	15.2851	15.3955	15.368	15.4406	15.3962	15.2742	15.3236	15.2571	15.3103	15.2487	355.632	51.2067	40	192	40	953	105.633	5.39	10.338	5364.14	High	83806	ENSRNOG00000017730		regulation of protein catabolic process [GO:0042176]	enzyme regulator activity [GO:0030234]	extracellular exosome [GO:0070062]; membrane [GO:0016020]; proteasome accessory complex [GO:0022624]	Pf01851, Pf13513, Pf13646	0.0130305	0.0530917	-0.094272	-3.17831
Q63092	Camkv	Master Protein	CaM kinase-like vesicle-associated protein OS=Rattus norvegicus GN=Camkv PE=1 SV=1	16.3586	16.4282	16.5436	16.3591	16.4245	16.4871	16.4058	16.5438	16.4468	16.4019	355.014	76.9841	31	348	31	504	54.072	5.54	139.653	10631.9	High	79011			intracellular signal transduction [GO:0035556]; peptidyl-serine phosphorylation [GO:0018105]; peptidyl-threonine phosphorylation [GO:0018107]	ATP binding [GO:0005524]; calmodulin binding [GO:0005516]; calmodulin-dependent protein kinase activity [GO:0004683]	cytoplasmic vesicle membrane [GO:0030659]; intracellular [GO:0005622]; plasma membrane [GO:0005886]	Pf00069, Pf07714	0.448252	0.572699	0.0342926	0.797372
Q6GMM8	Slc27a1	Master Protein	Long-chain fatty acid transport protein 1 OS=Rattus norvegicus GN=Slc27a1 PE=1 SV=1	15.1669	15.1662	15.1939	15.0742	15.1464	15.1921	15.2795	15.1808	15.1703	15.3076	354.975	55.1084	30	182	29	646	71.302	8.46	34.112	6413.93	High	94172	ENSRNOG00000018170		adiponectin-activated signaling pathway [GO:0033211]; cardiolipin biosynthetic process [GO:0032049]; long-chain fatty acid transport [GO:0015909]; medium-chain fatty acid transport [GO:0001579]; negative regulation of phospholipid biosynthetic process [GO:0071072]; phosphatidic acid biosynthetic process [GO:0006654]; phosphatidylcholine biosynthetic process [GO:0006656]; phosphatidylethanolamine …	fatty acid transporter activity [GO:0015245]; long-chain fatty acid-CoA ligase activity [GO:0004467]; protein homodimerization activity [GO:0042803]; very long-chain fatty acid-CoA ligase activity [GO:0031957]	endoplasmic reticulum [GO:0005783]; integral component of membrane [GO:0016021]; plasma membrane [GO:0005886]	Pf00501, Pf13193	0.0583508	0.127868	0.0765131	2.20703
Q8CF97	Vcpip1	Master Protein	Deubiquitinating protein VCIP135 OS=Rattus norvegicus GN=Vcpip1 PE=1 SV=2	14.9529	15.0139	14.908	15.0117	15.0094	15.1438	15.0203	14.9627	15.0872	15.0662	354.141	48.321	48	193	48	1221	134.481	7.2	4.957	4629.21	High	286761	ENSRNOG00000006980		endoplasmic reticulum membrane fusion [GO:0016320]; Golgi organization [GO:0007030]; Golgi reassembly [GO:0090168]; mitotic cell cycle [GO:0000278]; protein K11-linked deubiquitination [GO:0035871]; protein K48-linked deubiquitination [GO:0071108]; protein ubiquitination [GO:0016567]	thiol-dependent ubiquitin-specific protease activity [GO:0004843]	endoplasmic reticulum [GO:0005783]; Golgi stack [GO:0005795]	Pf02338	0.0728392	0.149772	0.0768412	2.06459
Q91Z79	Ppfia3	Master Protein	Liprin-alpha-3 OS=Rattus norvegicus GN=Ppfia3 PE=1 SV=2	16.0623	16.0244	16.0793	16.0623	16.0655	16.0457	15.9892	16.0295	15.9654	15.9675	353.986	48.8255	58	278	46	1192	133.347	5.62	7.196	6337.83	High	140591			neurotransmitter secretion [GO:0007269]; regulation of short-term neuronal synaptic plasticity [GO:0048172]		acrosomal vesicle [GO:0001669]; cytoplasm [GO:0005737]; epididymosome [GO:0098875]; presynaptic active zone [GO:0048786]	Pf00536, Pf04156, Pf07647, Pf12128	0.0132592	0.0536225	-0.0592714	-3.16676
D3ZAN3	Ganab	Master Protein	Alpha glucosidase 2 alpha neutral subunit (Predicted) OS=Rattus norvegicus GN=Ganab PE=1 SV=1	15.6161	15.5094	15.4941	15.4256	15.5506	15.2707	15.4094	15.3886	15.1944	15.4345	353.873	53.5759	32	208	32	797	90.515	6.2	13.196	6778.63	High	293721	ENSRNOG00000019724		carbohydrate metabolic process [GO:0005975]	carbohydrate binding [GO:0030246]; hydrolase activity, hydrolyzing O-glycosyl compounds [GO:0004553]; RNA binding [GO:0003723]	extracellular exosome [GO:0070062]; extracellular matrix [GO:0031012]; glucosidase II complex [GO:0017177]; membrane [GO:0016020]	Pf01055, Pf13802	0.0121069	0.0513495	-0.179643	-3.22725
D4A1D3	Sacs	Master Protein	Protein Sacs OS=Rattus norvegicus GN=Sacs PE=1 SV=2	14.683	14.6425	14.6461	14.6749	14.5671	14.6653	14.6606	14.6144	14.7341	14.7069	353.798	16.4052	61	137	61	4590	521.15	7.09	0.764	2573.69	High	305940	ENSRNOG00000014509		negative regulation of inclusion body assembly [GO:0090084]	chaperone binding [GO:0051087]; Hsp70 protein binding [GO:0030544]; proteasome binding [GO:0070628]	mitochondrion [GO:0005739]; nucleus [GO:0005634]	Pf00240, Pf05168	0.2812	0.402534	0.0335596	1.15557
F1M446	RGD1306148	Master Protein	Protein AI314180 OS=Rattus norvegicus GN=AI314180 PE=1 SV=3	14.7788	14.9061	14.8071	14.926	14.927	14.7764	14.8054	14.7178	14.8347	14.7572	353.636	33.8771	47	133	47	1839	203.79	7.14	2.438	3965.53	High		ENSRNOG00000025076		proteasome assembly [GO:0043248]	protein complex scaffold activity [GO:0032947]	nucleus [GO:0005634]	Pf13001	0.0414576	0.100609	-0.09074	-2.42604
Q9QX74-4	Shank2	Master Protein	Isoform 4 of SH3 and multiple ankyrin repeat domains protein 2 OS=Rattus norvegicus GN=Shank2	14.944	14.9969	15.1948	15.0187	15.1138	15.024	15.0206	15.066	15.0705	15.1875	353.566	51.5488	44	173	43	1259	135.01	6.04	6.092	4788.51	High	171093			adult behavior [GO:0030534]; brain development [GO:0007420]; exploration behavior [GO:0035640]; learning [GO:0007612]; long term synaptic depression [GO:0060292]; long-term synaptic potentiation [GO:0060291]; maintenance of postsynaptic density structure [GO:0099562]; memory [GO:0007613]; response to nutrient [GO:0007584]; social behavior [GO:0035176]; synapse assembly [GO:0007416]; vocalization …	ionotropic glutamate receptor binding [GO:0035255]; protein C-terminus binding [GO:0008022]; SH3 domain binding [GO:0017124]; structural constituent of postsynaptic density [GO:0098919]	apical plasma membrane [GO:0016324]; brush border membrane [GO:0031526]; cell junction [GO:0030054]; ciliary membrane [GO:0060170]; cytoplasm [GO:0005737]; dendritic spine [GO:0043197]; growth cone [GO:0030426]; neuronal cell body [GO:0043025]; neuron projection [GO:0043005]; photoreceptor inner segment [GO:0001917]; photoreceptor outer segment [GO:0001750]; plasma membrane [GO:0005886]; postsyna…	Pf00536, Pf00595, Pf07647	0.719976	0.808288	0.0200533	0.371409
A0A0G2JSV0	Ndrg2	Master Protein	N-myc downstream regulated gene 2, isoform CRA_a OS=Rattus norvegicus GN=Ndrg2 PE=1 SV=1	16.029	16.0917	16.053	16.0875	16.1865	16.0851	16.0704	16.2443	16.2114	16.1567	353.523	74.9326	18	323	2	371	40.738	5.3	773.264	8403.86	High	171114	ENSRNOG00000010389		negative regulation of cytokine production [GO:0001818]; negative regulation of ERK1 and ERK2 cascade [GO:0070373]; negative regulation of smooth muscle cell proliferation [GO:0048662]; regulation of platelet-derived growth factor production [GO:0090361]; regulation of vascular endothelial growth factor production [GO:0010574]; substantia nigra development [GO:0021762]		extracellular exosome [GO:0070062]; Golgi apparatus [GO:0005794]; nucleus [GO:0005634]	Pf00561, Pf03096, Pf12697	0.177858	0.286808	0.0640507	1.47725
[truncated: 5,269 more rows]

## Sheet: Significantly Changed Proteins
Accession	Gene	Master Protein	Description	Normalize Abundance Young (126)	Normalized Abundance Young (128N)	Normalized Abundance Young (128C)	Normalized Abundance Young (130N)	Normalized Abundance Young (130C)	Normalized Abundance Old (127N)	Normalized Abundance Old (127C)	Normalized Abundance Old (129N)	Normalized Abundance Old (129C)	Normalized Abundance Old (131)	Sum PEP Score	Coverage	Peptides	PSMs	Unique Peptides	Number of Amino Acids	MW [kDa]	Isoelectric point	emPAI	Mascot Score	Protein FDR Confidence	Entrez Gene	Ensembl Gene		GO Biological Process	GO Molecular Function	GO Celullar Component	Pfam	Student's t-test P-Value	Student's t-test q-Value	Log2 (Old/Young)	Student's t-test Perseus Test statistics	Student's t-test Significant
[truncated: 153 more rows]
