# Supplementary material for: Reduced Levels of the Synaptic Functional Regulator FMRP in Dentate Gyrus of the Aging Sprague-Dawley Rat
Source: Front Aging Neurosci. 2017 Nov 23;9:384. doi: 10.3389/fnagi.2017.00384 (PMC5703695; doi:10.3389/fnagi.2017.00384)
Supplement: TABLE S2 — The GO enrichment analysis and the identification of the most representative biological functions and canonical pathways associated with the differential protein dataset obtained from the quantitative proteomic study. [file Data_Sheet_2.XLSX]

## Sheet: GO Biological Process
GO enrichement analysis ( Benjamini-Hochberg p < 0.01) according to biological process of the proteins with significantly changed levels in the aging compared to young group
GO ID	GO Term	P-Value	Corrected P-Value (Benjamini-Hochberg)	% Associated Genes	Number of Genes	Associated Genes
GO:0016071	mRNA metabolic process	2.98284e-12	9.54509e-11	5.22565	22	[Casc3, Celf1, Celf2, Celf4, Dnajb11, Edc3, Fmr1, Hnrnpf, Hnrnpk, Hnrnpll, Hnrnpm, Npm1, Pabpc1, Pspc1, Ptbp2, Sfpq, Srsf5, Srsf6, Syncrip, Upf1, Ybx1, Zc3hav1]
GO:0043484	regulation of RNA splicing	4.32638e-10	6.92221e-09	11.1111	11	[Celf1, Celf4, Fmr1, Hnrnpf, Hnrnpk, Hnrnpll, Mbnl1, Npm1, Ptbp2, Srsf5, Srsf6]
GO:1903312	negative regulation of mRNA metabolic process	5.53259e-07	5.90143e-06	15.7895	6	[Celf4, Hnrnpk, Npm1, Pabpc1, Srsf6, Syncrip]
GO:0033119	negative regulation of RNA splicing	1.82886e-06	1.17047e-05	19.2308	5	[Celf4, Hnrnpk, Npm1, Ptbp2, Srsf6]
GO:0006376	mRNA splice site selection	1.48676e-06	1.18941e-05	20	5	[Celf1, Celf2, Celf4, Ptbp2, Srsf6]
GO:1903311	regulation of mRNA metabolic process	3.21907e-06	1.71684e-05	7.20721	8	[Celf4, Fmr1, Hnrnpk, Npm1, Pabpc1, Srsf6, Syncrip, Zc3hav1]
GO:0031579	membrane raft organization	3.82285e-06	1.74759e-05	28.5714	4	[Flot1, Flot2, Pacsin2, Ppt1]
GO:0000245	spliceosomal complex assembly	1.89068e-05	7.56273e-05	12.1951	5	[Celf1, Celf2, Celf4, Ptbp2, Srsf6]
GO:0043488	regulation of mRNA stability	5.0434e-05	0.000179321	10	5	[Fmr1, Pum1, Syncrip, Ybx1, Ythdf2]
GO:0033120	positive regulation of RNA splicing	7.16279e-05	0.000191008	14.2857	4	[Celf4, Hnrnpk, Hnrnpll, Srsf5]
GO:0022618	ribonucleoprotein complex assembly	6.04133e-05	0.000193323	4.20561	9	[Atxn2l, Celf1, Celf2, Celf4, Edc3, Ptbp2, Pum2, Rpl24, Srsf6]
GO:0043487	regulation of RNA stability	6.6998e-05	0.000194903	9.43396	5	[Fmr1, Pum1, Syncrip, Ybx1, Ythdf2]
GO:0071826	ribonucleoprotein complex subunit organization	8.29312e-05	0.000204138	4.03587	9	[Atxn2l, Celf1, Celf2, Celf4, Edc3, Ptbp2, Pum2, Rpl24, Srsf6]
GO:0050684	regulation of mRNA processing	0.000112768	0.000240571	6.38298	6	[Celf4, Fmr1, Hnrnpk, Npm1, Pabpc1, Srsf6]
GO:0050686	negative regulation of mRNA processing	0.000108028	0.000246922	12.9032	4	[Celf4, Hnrnpk, Npm1, Srsf6]
GO:0017148	negative regulation of translation	0.000308844	0.000617688	5.30973	6	[Caprin1, Fmr1, Pum1, Pum2, Purb, Syncrip]
GO:0034249	negative regulation of cellular amide metabolic process	0.000407801	0.000767626	5.04202	6	[Caprin1, Fmr1, Pum1, Pum2, Purb, Syncrip]
GO:0048167	regulation of synaptic plasticity	0.000478192	0.00085012	4.09357	7	[Bcan, Fmr1, Hnrnpk, Mapt, Pmch, Ppt1, Ptn]
GO:0045727	positive regulation of translation	0.000893226	0.00150438	5.43478	5	[Fmr1, Npm1, Rplp1, Syncrip, Ythdf1]
GO:0034329	cell junction assembly	0.00137142	0.00219427	4	6	[Apod, Flot1, Gja1, Gjb2, Nfasc, Ugt8]
GO:0034250	positive regulation of cellular amide metabolic process	0.00148177	0.00225794	4.85437	5	[Fmr1, Npm1, Rplp1, Syncrip, Ythdf1]
GO:0031047	gene silencing by RNA	0.00177617	0.00258353	6.25	4	[Fmr1, Pabpc1, Pum1, Pum2]
GO:0048259	regulation of receptor-mediated endocytosis	0.00273684	0.00350315	5.55556	4	[Flot1, Fmr1, Hnrnpk, Ppt1]
GO:0045807	positive regulation of endocytosis	0.00269055	0.0035874	4.23729	5	[Bin1, Flot1, Fmr1, Hnrnpk, Ppt1]
GO:0007043	cell-cell junction assembly	0.00260085	0.00361857	5.6338	4	[Gja1, Gjb2, Nfasc, Ugt8]
GO:0006401	RNA catabolic process	0.00321827	0.00381424	4.06504	5	[Casc3, Edc3, Pabpc1, Upf1, Zc3hav1]
GO:0050805	negative regulation of synaptic transmission	0.00317392	0.00390636	5.33333	4	[Celf4, Fmr1, Mapt, Pmch]
GO:0042273	ribosomal large subunit biogenesis	0.00437392	0.00499877	4.87805	4	[Npm1, Rpl24, Rpl35, Rpl35a]
GO:0008344	adult locomotory behavior	0.00584771	0.00645265	4.49438	4	[Cxcl12, Mapt, Ppt1, Pum1]
GO:0048678	response to axon injury	0.00656943	0.00700739	4.34783	4	[Apod, Dpysl3, Tnc, Vcan]
GO:0002221	pattern recognition receptor signaling pathway	0.00734793	0.00758496	4.21053	4	[Flot1, Pum1, Pum2, Zc3hav1]
GO:0002758	innate immune response-activating signal transduction	0.00847732	0.00847732	4.0404	4	[Flot1, Pum1, Pum2, Zc3hav1]

## Sheet: GO Molecular Process
GO enrichement analysis ( Benjamini-Hochberg p < 0.01) according to molecular function of the proteins with significantly changed levels in the aging compared to young group
GO ID	GO Term	P-Value	Corrected P-Value (Benjamini-Hochberg)	% Associated Genes	Number of Genes	Associated Genes
GO:0003729	mRNA binding	6.76139e-13	6.08525e-12	9.58084	16	[Celf1, Celf4, Edc3, Fmr1, Hnrnpk, Hnrnpll, Pabpc1, Ptbp2, Pum1, Pum2, Purb, Rpl35, Serbp1, Srsf3, Syncrip, Ybx1]
GO:0005540	hyaluronic acid binding	1.08698e-08	4.89139e-08	30	6	[Acan, Bcan, Hapln1, Hapln2, Ncan, Vcan]
GO:0003730	mRNA 3'-UTR binding	2.19723e-06	6.59169e-06	13.0435	6	[Fmr1, Hnrnpk, Pum1, Pum2, Serbp1, Syncrip]
GO:0005201	extracellular matrix structural constituent	2.83938e-06	6.38861e-06	12.5	6	[Acan, Bcan, Hapln1, Hapln2, Ncan, Vcan]
GO:0005539	glycosaminoglycan binding	1.65229e-05	2.97413e-05	5.14286	9	[Acan, Bcan, Dpysl3, Hapln1, Hapln2, LOC100360057, Ncan, Ptn, Vcan]
GO:0005200	structural constituent of cytoskeleton	0.000103788	0.000155681	8.92857	5	[Tuba3a, Tuba4a, Tuba8, Tubb2b, Tubb4a]
GO:0003727	single-stranded RNA binding	0.000156324	0.000200988	8.19672	5	[Cnbp, Fmr1, Hnrnpf, Pabpc1, Syncrip]
GO:0019843	rRNA binding	0.00397362	0.00447032	5.19481	4	[Npm1, Rpl17, Rpl37a, Rplp1]
GO:0003697	single-stranded DNA binding	0.00519231	0.00519231	4.81928	4	[Cnbp, Hnrnpk, Purb, Ybx1]

## Sheet: IPA Pathways
Cannonical pathways identified by Ingenuity Pathway Analysis (Qiagen) associated with the dataset (p < 0.05) of significantly proteins in the aging versus young group
Ingenuity Canonical Pathways	P-Value	z-score	Associated Proteins
EIF2 Signaling	3.38844e-07	-2.828	EIF1AY,RPL17,RPL18,RPL24,RPL35,PABPC1,RPL37A,RPLP1,RPL35A,RPL27A,RPS12
14-3-3-mediated Signaling	3.16228e-05		TUBB4A,TUBA8,TUBB2B,TUBA4A,MAPT,TUBA3E,EDC3
Remodeling of Epithelial Adherens Junctions	0.000107152		TUBB4A,TUBA8,TUBB2B,TUBA4A,TUBA3E
Sertoli Cell-Sertoli Cell Junction Signaling	0.000218776		TUBB4A,CLDN11,TUBA8,TUBB2B,CLINT1,TUBA4A,TUBA3E
Axonal Guidance Signaling	0.000269153		LRRC4C,TUBB4A,CXCL12,GNB4,TUBA8,TUBB2B,TUBA4A,GNG13,ACE,TUBA3E,DPYSL5
Breast Cancer Regulation by Stathmin1	0.00047863		TUBB4A,GNB4,TUBA8,TUBB2B,TUBA4A,GNG13,TUBA3E
Epithelial Adherens Junction Signaling	0.000489779		TUBB4A,TUBA8,TUBB2B,CLINT1,TUBA4A,TUBA3E
Phagosome Maturation	0.000524807		TUBB4A,TUBA8,TUBB2B,TUBA4A,ACE,TUBA3E
Germ Cell-Sertoli Cell Junction Signaling	0.0011749		TUBB4A,TUBA8,TUBB2B,CLINT1,TUBA4A,TUBA3E
Ephrin B Signaling	0.00154882		CXCL12,GNB4,HNRNPK,GNG13
Gap Junction Signaling	0.00630957		TUBB4A,TUBA8,TUBB2B,TUBA4A,TUBA3E
Neuroprotective Role of THOP1 in Alzheimer's Disease	0.00891251		PDYN,MAPT,ACE,TPP1
Caveolar-mediated Endocytosis Signaling	0.0125893		FLOT1,COPZ1,FLOT2
G Protein Signaling Mediated by Tubby	0.0199526		GNB4,GNG13
Phenylalanine Degradation I (Aerobic)	0.0269153		QDPR
Lysine Degradation II	0.0331131		AADAT
Lysine Degradation V	0.0331131		AADAT
Tyrosine Degradation I	0.0331131		FAH
Androgen Signaling	0.0398107		GTF2H2,GNB4,GNG13
Lactose Degradation III	0.0398107		PSAP
Gαi Signaling	0.0489779		GNB4,GNG13,GPR17

## Sheet: IPA Functions
Biological functions identified by Ingenuity Pathway Analysis (Qiagen) associated with the dataset (p < 0.05) of significantly proteins in the aging versus young group
Categories	Diseases or Functions	P-Value	Predicted Activation State	z-score	Numbers of Associated Proteins	Associated Proteins
Cell Morphology, Nervous System Development and Function, Tissue Morphology	morphology of neurons	6.39e-09			22	AADAT,CAPRIN1,DCX,DPYSL3,DPYSL5,FMR1,GJA1,GJB6,MAPT,MBNL1,MOG,Mt3,NFASC,NFIA,NFIB,OMG,PSAP,SH3GL3,SNTB2,TPP1,UGT8,VCAN
RNA Post-Transcriptional Modification	processing of RNA	2.84e-08		0	15	CELF2,FMR1,HNRNPF,HNRNPK,HNRNPM,HNRNPU,MBNL1,NPM1,PABPC1,RPL35A,SFPQ,SRSF3,SRSF4,SRSF6,UPF1
Cell Morphology, Nervous System Development and Function, Neurological Disease, Tissue Morphology	abnormal morphology of neurons	3.39e-08			18	AADAT,CAPRIN1,DCX,FMR1,GJA1,MAPT,MBNL1,MOG,Mt3,NFASC,NFIA,NFIB,PSAP,SH3GL3,SNTB2,TPP1,UGT8,VCAN
Neurological Disease	Movement Disorders	5.81e-08		-0.214	31	ACE,APOD,CRYAB,CTNNA3,DPYSL3,FABP7,FLOT1,FMR1,FTH1,GJA1,GJB6,GNB4,GSTP1,HNRNPU,MAPT,MOG,NFIA,NPM1,PDYN,PPT1,PSAP,PTBP2,RPL17,SLC14A1,TPP1,TUBA4A,TUBA8,TUBB2B,TUBB4A,UGT8,VCAN
Nervous System Development and Function	development of central nervous system	5.98e-08		1.71	23	BCAN,CD82,CNBP,CXCL12,DCX,FMR1,GPR17,GSTP1,HNRNPK,MAPT,MARCKSL1,MOG,Mt3,NFIA,NFIB,NPM1,PPT1,RPL24,SH3GL3,TNC,UGT8,VCAN,YBX1
Neurological Disease	progressive motor neuropathy	1.75e-07			20	ACE,APOD,CELF2,CRYAB,CTNNA3,CXCL12,DNAJB11,FLOT1,FTH1,GSTP1,MAPT,MOG,PSAP,RPL17,TFRC,TNC,TOP2A,TSPAN8,TUBA4A,TUBB2B
Neurological Disease, Organismal Injury and Abnormalities, Psychological Disorders	disorder of basal ganglia	3.95e-07			24	AADAT,ACE,APOD,CRYAB,CTNNA3,DPYSL3,FABP7,FLOT1,FTH1,GJA1,GJB6,GSTP1,HNRNPU,MAPT,MOG,NPM1,PTBP2,RPL17,SLC14A1,TUBA4A,TUBA8,TUBB2B,TUBB4A,VCAN
Cell Morphology, Nervous System Development and Function, Tissue Morphology	morphology of neurites	6.11e-07			12	CAPRIN1,DCX,DPYSL3,DPYSL5,FMR1,GJA1,MAPT,MOG,Mt3,NFASC,OMG,VCAN
Hereditary Disorder, Organismal Injury and Abnormalities	autosomal dominant disease	8.2e-07			25	ACE,BAG3,CELF2,CNBP,CRYAB,CTNNA3,DPYSL3,FTH1,GJA1,GJB2,GJB6,GNB4,HNRNPK,JPH1,MAPT,MBNL1,PTBP2,SAMD9,TNC,TOP2A,TUBA4A,TUBA8,TUBB2B,TUBB4A,VCAN
RNA Post-Transcriptional Modification	splicing of RNA	1.14e-06		1	10	FMR1,HNRNPF,HNRNPK,HNRNPM,MBNL1,NPM1,SFPQ,SRSF3,SRSF4,SRSF6
Cell Morphology	morphology of cellular protrusions	1.38e-06			13	CAPRIN1,DCX,DPYSL3,DPYSL5,FMR1,GJA1,MAPT,MOG,Mt3,NFASC,OMG,TNC,VCAN
Cell-To-Cell Signaling and Interaction, Cellular Assembly and Organization	cell-cell contact	1.66e-06	Increased	2.046	20	BCAM,BCAN,CAPRIN1,CLDN11,CTNNA3,CXCL12,FLOT1,FMR1,GJA1,GJB2,MAPT,MARCKSL1,MBNL1,NCAN,NFASC,NFIA,NT5E,SH3GL3,SNTB2,TNC
RNA Post-Transcriptional Modification	splicing of mRNA	1.98e-06	Increased	2	8	FMR1,HNRNPK,HNRNPM,MBNL1,NPM1,SFPQ,SRSF4,SRSF6
Nervous System Development and Function	morphology of nervous system	2.45e-06			25	AADAT,CAPRIN1,CXCL12,DCX,DPYSL3,DPYSL5,FMR1,GJA1,GJB6,MAPT,MARCKSL1,MBNL1,MOG,Mt3,NFASC,NFIA,NFIB,OMG,PPT1,PSAP,SH3GL3,SNTB2,TPP1,UGT8,VCAN
Protein Synthesis	translation	2.64e-06		0.098	12	CAPRIN1,CASC3,CNBP,FMR1,FTH1,HNRNPK,MAPT,PABPC1,RPL24,RPL27A,UPF1,YBX1
Cell Morphology, Nervous System Development and Function	morphology of central nervous system cells	2.73e-06			9	DPYSL3,FMR1,MAPT,Mt3,NFIA,NFIB,PSAP,TPP1,UGT8
Cellular Development, Cellular Growth and Proliferation, Nervous System Development and Function, Tissue Development	development of neurons	2.85e-06	Decreased	-2.133	23	ACE,BCAN,CAPRIN1,CXCL12,DCX,DPYSL3,DPYSL5,FABP7,FLOT1,FMR1,GJA1,HNRNPK,LRRC4C,MAPT,Mbp,MOG,NCAN,NFIA,NFIB,PPT1,PTN,TNC,UGT8
Cardiovascular Disease, Organismal Injury and Abnormalities	peripheral arterial disease	2.9e-06			11	ACE,BAG3,CLINT1,CXCL12,EVI2A,FTH1,PACSIN2,TPP1,TUBA4A,TUBA8,TUBB4A
Neurological Disease	paralysis	3.28e-06		0.135	10	MAPT,MOG,NFASC,PPT1,PSAP,PTBP2,TUBA4A,TUBA8,TUBB4A,UGT8
Protein Synthesis	synthesis of protein	3.47e-06		-1.492	16	CAPRIN1,CASC3,CNBP,FMR1,FTH1,HNRNPK,MAPT,NPM1,PABPC1,RPL24,RPL27A,RPLP1,Syncrip,UPF1,YBX1,YTHDF1
Cancer, Ophthalmic Disease, Organismal Injury and Abnormalities	stage I childhood unilateral retinoblastoma	3.48e-06			4	TOP2A,TUBA4A,TUBA8,TUBB4A
Cancer, Hematological Disease, Immunological Disease, Organismal Injury and Abnormalities	intermediate disease stage classical Hodgkin lymphoma	4.52e-06			4	TOP2A,TUBA4A,TUBA8,TUBB4A
Cancer, Hematological Disease, Immunological Disease, Organismal Injury and Abnormalities	limited disease stage classical Hodgkin lymphoma	4.52e-06			4	TOP2A,TUBA4A,TUBA8,TUBB4A
Cancer, Connective Tissue Disorders, Organismal Injury and Abnormalities	localized Ewing's sarcoma	4.52e-06			4	TOP2A,TUBA4A,TUBA8,TUBB4A
Cancer, Neurological Disease, Organismal Injury and Abnormalities	peripheral neuroectodermal tumor	4.52e-06			4	TOP2A,TUBA4A,TUBA8,TUBB4A
Cancer, Organismal Injury and Abnormalities, Renal and Urological Disease	stage I Wilms' tumor	4.52e-06			4	TOP2A,TUBA4A,TUBA8,TUBB4A
Cancer, Hematological Disease, Immunological Disease, Organismal Injury and Abnormalities	stage IA classical Hodgkin lymphoma	4.52e-06			4	TOP2A,TUBA4A,TUBA8,TUBB4A
Cancer, Organismal Injury and Abnormalities, Renal and Urological Disease	stage II Wilms' tumor	4.52e-06			4	TOP2A,TUBA4A,TUBA8,TUBB4A
Cancer, Hematological Disease, Immunological Disease, Organismal Injury and Abnormalities	stage IIA classical Hodgkin lymphoma	4.52e-06			4	TOP2A,TUBA4A,TUBA8,TUBB4A
Cancer, Organismal Injury and Abnormalities, Renal and Urological Disease	stage III Wilms' tumor	4.52e-06			4	TOP2A,TUBA4A,TUBA8,TUBB4A
Cancer, Organismal Injury and Abnormalities, Renal and Urological Disease	stage IV Wilms tumorigenesis	4.52e-06			4	TOP2A,TUBA4A,TUBA8,TUBB4A
Cell Morphology, Cellular Assembly and Organization, Cellular Development, Cellular Function and Maintenance, Cellular Growth and Proliferation, Nervous System Development and Function, Organismal Development, Tissue Development	neuritogenesis	4.71e-06		-1.873	19	ACE,CAPRIN1,CXCL12,DCX,DPYSL3,DPYSL5,FLOT1,FMR1,GJA1,HNRNPK,LRRC4C,MAPT,Mbp,MOG,NFIA,NFIB,PTN,TNC,UGT8
Cancer, Endocrine System Disorders, Organismal Injury and Abnormalities, Reproductive System Disease	high-grade serous ovarian cancer	4.92e-06			5	TOP2A,TUBA4A,TUBA8,TUBB4A,VCAN
Cancer, Hematological Disease, Immunological Disease, Organismal Injury and Abnormalities	ALK fusion negative peripheral T-cell lymphoma	5.78e-06			4	TOP2A,TUBA4A,TUBA8,TUBB4A
Cancer, Hematological Disease, Immunological Disease, Organismal Injury and Abnormalities	CD20-negative monomorphic T cell post-transplant lymphoma	5.78e-06			4	TOP2A,TUBA4A,TUBA8,TUBB4A
Cancer, Organismal Injury and Abnormalities, Reproductive System Disease	HER2 negative TEKT4 mutation positive breast cancer	5.78e-06			4	TOP2A,TUBA4A,TUBA8,TUBB4A
Dermatological Diseases and Conditions, Infectious Diseases, Organismal Injury and Abnormalities	condylomata acuminata	5.78e-06			4	TOP2A,TUBA4A,TUBA8,TUBB4A
Cancer, Developmental Disorder, Hereditary Disorder, Organismal Injury and Abnormalities, Skeletal and Muscular Disorders	hemihypertrophy	5.78e-06			4	TOP2A,TUBA4A,TUBA8,TUBB4A
Cancer, Hematological Disease, Immunological Disease, Organismal Injury and Abnormalities	nodal peripheral T-cell lymphoma	5.78e-06			4	TOP2A,TUBA4A,TUBA8,TUBB4A
Cancer, Organismal Injury and Abnormalities, Reproductive System Disease	non-inflammatory unresectable triple negative breast cancer	5.78e-06			4	TOP2A,TUBA4A,TUBA8,TUBB4A
Cancer, Endocrine System Disorders, Organismal Injury and Abnormalities, Respiratory Disease	stage 4 relapsed small cell lung cancer	5.78e-06			4	TOP2A,TUBA4A,TUBA8,TUBB4A
Cancer, Hematological Disease, Immunological Disease, Organismal Injury and Abnormalities	stage I ALK fusion positive anaplastic large cell lymphoma	5.78e-06			4	TOP2A,TUBA4A,TUBA8,TUBB4A
Cancer, Hematological Disease, Immunological Disease, Organismal Injury and Abnormalities	stage II ALK fusion positive anaplastic large cell lymphoma	5.78e-06			4	TOP2A,TUBA4A,TUBA8,TUBB4A
Cancer, Hematological Disease, Immunological Disease, Organismal Injury and Abnormalities	stage III ALK fusion positive anaplastic large cell lymphoma	5.78e-06			4	TOP2A,TUBA4A,TUBA8,TUBB4A
Cancer, Hematological Disease, Immunological Disease, Organismal Injury and Abnormalities	stage III-IV lymphocyte depletion Hodgkin's lymphoma	5.78e-06			4	TOP2A,TUBA4A,TUBA8,TUBB4A
Cancer, Hematological Disease, Immunological Disease, Organismal Injury and Abnormalities	stage III-IV lymphocyte-rich Hodgkin lymphoma	5.78e-06			4	TOP2A,TUBA4A,TUBA8,TUBB4A
Cancer, Hematological Disease, Immunological Disease, Organismal Injury and Abnormalities	stage III-IV mixed cell Hodgkin's lymphoma	5.78e-06			4	TOP2A,TUBA4A,TUBA8,TUBB4A
Cancer, Hematological Disease, Immunological Disease, Organismal Injury and Abnormalities	stage III-IV nodular sclerosis Hodgkin's lymphoma	5.78e-06			4	TOP2A,TUBA4A,TUBA8,TUBB4A
Cancer, Hematological Disease, Immunological Disease, Organismal Injury and Abnormalities	stage IV ALK fusion positive anaplastic large cell lymphoma	5.78e-06			4	TOP2A,TUBA4A,TUBA8,TUBB4A
Cancer, Hematological Disease, Immunological Disease, Organismal Injury and Abnormalities	AIDS-related lymphoma associated with Castleman's disease	7.29e-06			4	TOP2A,TUBA4A,TUBA8,TUBB4A
Cancer, Hematological Disease, Immunological Disease, Organismal Injury and Abnormalities	AIDS-related primary effusion lymphoma	7.29e-06			4	TOP2A,TUBA4A,TUBA8,TUBB4A
Cancer, Hematological Disease, Immunological Disease, Organismal Injury and Abnormalities	CD20 positive indolent follicular lymphoma	7.29e-06			4	TOP2A,TUBA4A,TUBA8,TUBB4A
Cancer, Organismal Injury and Abnormalities, Reproductive System Disease	HER2 negative early breast cancer	7.29e-06			4	TOP2A,TUBA4A,TUBA8,TUBB4A
Cancer, Hematological Disease, Immunological Disease, Organismal Injury and Abnormalities, Reproductive System Disease	HER2 positive lymph node-positive breast cancer	7.29e-06			4	TOP2A,TUBA4A,TUBA8,TUBB4A
Cancer, Hematological Disease, Immunological Disease, Organismal Injury and Abnormalities	New York Heart Association class I-II diffuse large B-cell lymphoma	7.29e-06			4	TOP2A,TUBA4A,TUBA8,TUBB4A
Cancer, Organismal Injury and Abnormalities, Reproductive System Disease	TNM stage T1c postmenopausal breast cancer	7.29e-06			4	TOP2A,TUBA4A,TUBA8,TUBB4A
Cancer, Organismal Injury and Abnormalities, Reproductive System Disease	TNM stage T2-4 postmenopausal breast cancer	7.29e-06			4	TOP2A,TUBA4A,TUBA8,TUBB4A
Cancer, Neurological Disease, Organismal Injury and Abnormalities	anaplastic ependymoma	7.29e-06			4	TOP2A,TUBA4A,TUBA8,TUBB4A
Cancer, Neurological Disease, Organismal Injury and Abnormalities	cellular ependymoma	7.29e-06			4	TOP2A,TUBA4A,TUBA8,TUBB4A
Hematological Disease, Immunological Disease	chemotherapy-induced neutropenia	7.29e-06			4	TOP2A,TUBA4A,TUBA8,TUBB4A
Cancer, Neurological Disease, Organismal Injury and Abnormalities	childhood infratentorial ependymoma	7.29e-06			4	TOP2A,TUBA4A,TUBA8,TUBB4A
Cancer, Neurological Disease, Organismal Injury and Abnormalities	childhood supratentorial ependymoma	7.29e-06			4	TOP2A,TUBA4A,TUBA8,TUBB4A
Cancer, Neurological Disease, Organismal Injury and Abnormalities	childhood supratentorial primitive neuroectodermal tumor	7.29e-06			4	TOP2A,TUBA4A,TUBA8,TUBB4A
Cancer, Organismal Injury and Abnormalities, Reproductive System Disease	early HER2 positive invasive breast cancer	7.29e-06			4	TOP2A,TUBA4A,TUBA8,TUBB4A
Cancer, Organismal Injury and Abnormalities, Reproductive System Disease	early stage bilateral luminal-B like breast carcinoma	7.29e-06			4	TOP2A,TUBA4A,TUBA8,TUBB4A
Cancer, Organismal Injury and Abnormalities, Reproductive System Disease	early stage bilateral primary breast carcinoma	7.29e-06			4	TOP2A,TUBA4A,TUBA8,TUBB4A
Cancer, Hematological Disease, Immunological Disease, Organismal Injury and Abnormalities, Reproductive System Disease	early stage lymph node positive luminal-B like breast carcinoma	7.29e-06			4	TOP2A,TUBA4A,TUBA8,TUBB4A
Cancer, Hematological Disease, Immunological Disease, Organismal Injury and Abnormalities, Reproductive System Disease	early stage lymph node positive primary breast carcinoma	7.29e-06			4	TOP2A,TUBA4A,TUBA8,TUBB4A
Cancer, Organismal Injury and Abnormalities, Reproductive System Disease	early stage nonmetastatic primary invasive breast adenocarcinoma	7.29e-06			4	TOP2A,TUBA4A,TUBA8,TUBB4A
Cancer, Organismal Injury and Abnormalities, Reproductive System Disease	early stage primary HER2 negative hormone receptor positive luminal B-like breast carcinoma	7.29e-06			4	TOP2A,TUBA4A,TUBA8,TUBB4A
Cancer, Organismal Injury and Abnormalities, Reproductive System Disease	early stage primary bilateral breast carcinoma	7.29e-06			4	TOP2A,TUBA4A,TUBA8,TUBB4A
Cancer, Organismal Injury and Abnormalities, Reproductive System Disease	early stage primary unilateral breast carcinoma	7.29e-06			4	TOP2A,TUBA4A,TUBA8,TUBB4A
Cancer, Organismal Injury and Abnormalities, Reproductive System Disease	early stage unilateral luminal-B like breast carcinoma	7.29e-06			4	TOP2A,TUBA4A,TUBA8,TUBB4A
Cancer, Organismal Injury and Abnormalities, Reproductive System Disease	early stage unilateral primary breast carcinoma	7.29e-06			4	TOP2A,TUBA4A,TUBA8,TUBB4A
Cancer, Hematological Disease, Immunological Disease, Organismal Injury and Abnormalities, Reproductive System Disease	estrogen receptor negative lymph node positive breast cancer	7.29e-06			4	TOP2A,TUBA4A,TUBA8,TUBB4A
Cancer, Connective Tissue Disorders, Organismal Injury and Abnormalities	extraskeletal Ewing sarcoma	7.29e-06			4	TOP2A,TUBA4A,TUBA8,TUBB4A
Cancer, Dermatological Diseases and Conditions, Hematological Disease, Immunological Disease, Organismal Injury and Abnormalities	generalized leg type primary cutaneous diffuse large B cell lymphoma	7.29e-06			4	TOP2A,TUBA4A,TUBA8,TUBB4A
Cancer, Hematological Disease, Immunological Disease, Organismal Injury and Abnormalities	high risk classical Hodgkin lymphoma	7.29e-06			4	TOP2A,TUBA4A,TUBA8,TUBB4A
Cancer, Organismal Injury and Abnormalities, Reproductive System Disease	high risk lymph node-negative breast cancer	7.29e-06			4	TOP2A,TUBA4A,TUBA8,TUBB4A
Cancer, Organismal Injury and Abnormalities, Reproductive System Disease	immature teratoma	7.29e-06			4	TOP2A,TUBA4A,TUBA8,TUBB4A
Cancer, Dermatological Diseases and Conditions, Hematological Disease, Immunological Disease, Organismal Injury and Abnormalities	localized cutaneous B-cell lymphoma	7.29e-06			4	TOP2A,TUBA4A,TUBA8,TUBB4A
Cancer, Organismal Injury and Abnormalities, Reproductive System Disease	lymph node negative HER2-positive breast cancer	7.29e-06			4	TOP2A,TUBA4A,TUBA8,TUBB4A
Cancer, Dermatological Diseases and Conditions, Hematological Disease, Immunological Disease, Organismal Injury and Abnormalities	multifocal primary cutaneous follicle center lymphoma	7.29e-06			4	TOP2A,TUBA4A,TUBA8,TUBB4A
Cancer, Organismal Injury and Abnormalities, Reproductive System Disease	node negative hormone receptor negative breast cancer	7.29e-06			4	TOP2A,TUBA4A,TUBA8,TUBB4A
Cancer, Organismal Injury and Abnormalities, Reproductive System Disease	nonmetastatic primary HER2 positive invasive breast adenocarcinoma	7.29e-06			4	TOP2A,TUBA4A,TUBA8,TUBB4A
Cancer, Neurological Disease, Organismal Injury and Abnormalities	papillary ependymoma	7.29e-06			4	TOP2A,TUBA4A,TUBA8,TUBB4A
Cancer, Organismal Injury and Abnormalities, Reproductive System Disease	recurrent HER2 positive hormone receptor negative breast carcinoma	7.29e-06			4	TOP2A,TUBA4A,TUBA8,TUBB4A
Cancer, Organismal Injury and Abnormalities, Reproductive System Disease	recurrent hormone receptor positive HER2 positive breast carcinoma	7.29e-06			4	TOP2A,TUBA4A,TUBA8,TUBB4A
Cancer, Dermatological Diseases and Conditions, Hematological Disease, Immunological Disease, Organismal Injury and Abnormalities	regional leg type primary cutaneous diffuse large B cell lymphoma	7.29e-06			4	TOP2A,TUBA4A,TUBA8,TUBB4A
Cancer, Hematological Disease, Immunological Disease, Organismal Injury and Abnormalities	relapsed CD20 positive Waldenstrom macroglobulinemia	7.29e-06			4	TOP2A,TUBA4A,TUBA8,TUBB4A
Cancer, Organismal Injury and Abnormalities, Reproductive System Disease	resectable unilateral HER2 positive breast adenocarcinoma	7.29e-06			4	TOP2A,TUBA4A,TUBA8,TUBB4A
Cancer, Organismal Injury and Abnormalities, Reproductive System Disease	stage 1 resectable unilateral breast adenocarcinoma	7.29e-06			4	TOP2A,TUBA4A,TUBA8,TUBB4A
Cancer, Organismal Injury and Abnormalities, Reproductive System Disease	stage 2 resectable unilateral breast adenocarcinoma	7.29e-06			4	TOP2A,TUBA4A,TUBA8,TUBB4A
Cancer, Hematological Disease, Immunological Disease, Organismal Injury and Abnormalities	stage 3-4 low tumor burden follicular B-cell lymphoma	7.29e-06			4	TOP2A,TUBA4A,TUBA8,TUBB4A
Cancer, Organismal Injury and Abnormalities, Reproductive System Disease	stage IA HER2 positive hormone receptor negative breast carcinoma	7.29e-06			4	TOP2A,TUBA4A,TUBA8,TUBB4A
Cancer, Organismal Injury and Abnormalities, Reproductive System Disease	stage IA hormone receptor positive HER2 positive breast carcinoma	7.29e-06			4	TOP2A,TUBA4A,TUBA8,TUBB4A
Cancer, Organismal Injury and Abnormalities, Reproductive System Disease	stage IA invasive non-inflammatory breast adenocarcinoma	7.29e-06			4	TOP2A,TUBA4A,TUBA8,TUBB4A
Cancer, Organismal Injury and Abnormalities, Reproductive System Disease	stage IA unilateral non-inflammatory breast adenocarcinoma	7.29e-06			4	TOP2A,TUBA4A,TUBA8,TUBB4A
Cancer, Organismal Injury and Abnormalities, Reproductive System Disease	stage IB HER2 positive hormone receptor negative breast carcinoma	7.29e-06			4	TOP2A,TUBA4A,TUBA8,TUBB4A
Cancer, Organismal Injury and Abnormalities, Reproductive System Disease	stage IB HER2 positive hormone receptor positive breast adenocarcinoma	7.29e-06			4	TOP2A,TUBA4A,TUBA8,TUBB4A
Cancer, Organismal Injury and Abnormalities, Reproductive System Disease	stage IB invasive breast adenocarcinoma	7.29e-06			4	TOP2A,TUBA4A,TUBA8,TUBB4A
Cancer, Organismal Injury and Abnormalities, Reproductive System Disease	stage IB invasive non-inflammatory breast adenocarcinoma	7.29e-06			4	TOP2A,TUBA4A,TUBA8,TUBB4A
Cancer, Hematological Disease, Immunological Disease, Organismal Injury and Abnormalities	stage IB nodular lymphocyte predominance Hodgkin's lymphoma	7.29e-06			4	TOP2A,TUBA4A,TUBA8,TUBB4A
Cancer, Organismal Injury and Abnormalities, Reproductive System Disease	stage IB unilateral non-inflammatory breast adenocarcinoma	7.29e-06			4	TOP2A,TUBA4A,TUBA8,TUBB4A
Cancer, Organismal Injury and Abnormalities, Reproductive System Disease	stage IIA HER2 positive hormone receptor negative breast carcinoma	7.29e-06			4	TOP2A,TUBA4A,TUBA8,TUBB4A
Cancer, Organismal Injury and Abnormalities, Reproductive System Disease	stage IIA hormone receptor positive HER2 positive breast carcinoma	7.29e-06			4	TOP2A,TUBA4A,TUBA8,TUBB4A
Cancer, Organismal Injury and Abnormalities, Reproductive System Disease	stage IIA invasive breast adenocarcinoma	7.29e-06			4	TOP2A,TUBA4A,TUBA8,TUBB4A
Cancer, Organismal Injury and Abnormalities, Reproductive System Disease	stage IIA invasive non-inflammatory breast adenocarcinoma	7.29e-06			4	TOP2A,TUBA4A,TUBA8,TUBB4A
Cancer, Organismal Injury and Abnormalities, Reproductive System Disease	stage IIA unilateral non-inflammatory breast adenocarcinoma	7.29e-06			4	TOP2A,TUBA4A,TUBA8,TUBB4A
Cancer, Organismal Injury and Abnormalities, Reproductive System Disease	stage IIB HER2 positive breast adenocarcinoma	7.29e-06			4	TOP2A,TUBA4A,TUBA8,TUBB4A
Cancer, Organismal Injury and Abnormalities, Reproductive System Disease	stage IIB HER2 positive hormone receptor negative breast carcinoma	7.29e-06			4	TOP2A,TUBA4A,TUBA8,TUBB4A
Cancer, Organismal Injury and Abnormalities, Reproductive System Disease	stage IIB hormone receptor positive HER2 positive breast carcinoma	7.29e-06			4	TOP2A,TUBA4A,TUBA8,TUBB4A
Cancer, Organismal Injury and Abnormalities, Reproductive System Disease	stage IIB invasive breast adenocarcinoma	7.29e-06			4	TOP2A,TUBA4A,TUBA8,TUBB4A
Cancer, Organismal Injury and Abnormalities, Reproductive System Disease	stage IIB invasive non-inflammatory breast adenocarcinoma	7.29e-06			4	TOP2A,TUBA4A,TUBA8,TUBB4A
Cancer, Hematological Disease, Immunological Disease, Organismal Injury and Abnormalities	stage IIB nodular lymphocyte predominance Hodgkin's lymphoma	7.29e-06			4	TOP2A,TUBA4A,TUBA8,TUBB4A
Cancer, Organismal Injury and Abnormalities, Reproductive System Disease	stage IIB unilateral non-inflammatory breast adenocarcinoma	7.29e-06			4	TOP2A,TUBA4A,TUBA8,TUBB4A
Cancer, Organismal Injury and Abnormalities, Reproductive System Disease	stage III resectable unilateral breast adenocarcinoma	7.29e-06			4	TOP2A,TUBA4A,TUBA8,TUBB4A
Cancer, Organismal Injury and Abnormalities, Reproductive System Disease	stage IIIA HER2 positive hormone receptor negative breast carcinoma	7.29e-06			4	TOP2A,TUBA4A,TUBA8,TUBB4A
Cancer, Organismal Injury and Abnormalities, Reproductive System Disease	stage IIIA HER2 positive hormone receptor positive breast adenocarcinoma	7.29e-06			4	TOP2A,TUBA4A,TUBA8,TUBB4A
Cancer, Organismal Injury and Abnormalities, Reproductive System Disease	stage IIIA invasive breast adenocarcinoma	7.29e-06			4	TOP2A,TUBA4A,TUBA8,TUBB4A
Cancer, Organismal Injury and Abnormalities, Reproductive System Disease	stage IIIA invasive non-inflammatory breast adenocarcinoma	7.29e-06			4	TOP2A,TUBA4A,TUBA8,TUBB4A
Cancer, Hematological Disease, Immunological Disease, Organismal Injury and Abnormalities	stage IIIA nodular lymphocyte predominance Hodgkin's lymphoma	7.29e-06			4	TOP2A,TUBA4A,TUBA8,TUBB4A
Cancer, Organismal Injury and Abnormalities, Reproductive System Disease	stage IIIA unilateral non-inflammatory breast adenocarcinoma	7.29e-06			4	TOP2A,TUBA4A,TUBA8,TUBB4A
Cancer, Organismal Injury and Abnormalities, Reproductive System Disease	stage IIIB HER2 positive hormone receptor negative breast carcinoma	7.29e-06			4	TOP2A,TUBA4A,TUBA8,TUBB4A
Cancer, Organismal Injury and Abnormalities, Reproductive System Disease	stage IIIB HER2 positive hormone receptor positive breast adenocarcinoma	7.29e-06			4	TOP2A,TUBA4A,TUBA8,TUBB4A
Cancer, Hematological Disease, Immunological Disease, Organismal Injury and Abnormalities	stage IIIB classical Hodgkin lymphoma	7.29e-06			4	TOP2A,TUBA4A,TUBA8,TUBB4A
Cancer, Organismal Injury and Abnormalities, Reproductive System Disease	stage IIIB invasive breast adenocarcinoma	7.29e-06			4	TOP2A,TUBA4A,TUBA8,TUBB4A
Cancer, Organismal Injury and Abnormalities, Reproductive System Disease	stage IIIB invasive non-inflammatory breast adenocarcinoma	7.29e-06			4	TOP2A,TUBA4A,TUBA8,TUBB4A
Cancer, Hematological Disease, Immunological Disease, Organismal Injury and Abnormalities	stage IIIB nodular lymphocyte predominance Hodgkin's lymphoma	7.29e-06			4	TOP2A,TUBA4A,TUBA8,TUBB4A
Cancer, Organismal Injury and Abnormalities, Reproductive System Disease	stage IIIB unilateral non-inflammatory breast adenocarcinoma	7.29e-06			4	TOP2A,TUBA4A,TUBA8,TUBB4A
Cancer, Organismal Injury and Abnormalities, Reproductive System Disease	stage IIIC HER2 positive hormone receptor negative breast carcinoma	7.29e-06			4	TOP2A,TUBA4A,TUBA8,TUBB4A
Cancer, Organismal Injury and Abnormalities, Reproductive System Disease	stage IIIC HER2 positive hormone receptor positive breast adenocarcinoma	7.29e-06			4	TOP2A,TUBA4A,TUBA8,TUBB4A
Cancer, Organismal Injury and Abnormalities, Reproductive System Disease	stage IIIC invasive breast adenocarcinoma	7.29e-06			4	TOP2A,TUBA4A,TUBA8,TUBB4A
Cancer, Organismal Injury and Abnormalities, Reproductive System Disease	stage IIIC invasive non-inflammatory breast adenocarcinoma	7.29e-06			4	TOP2A,TUBA4A,TUBA8,TUBB4A
Cancer, Organismal Injury and Abnormalities, Reproductive System Disease	stage IIIC unilateral non-inflammatory breast adenocarcinoma	7.29e-06			4	TOP2A,TUBA4A,TUBA8,TUBB4A
Cancer, Organismal Injury and Abnormalities, Reproductive System Disease	stage IV invasive breast adenocarcinoma	7.29e-06			4	TOP2A,TUBA4A,TUBA8,TUBB4A
Cancer, Hematological Disease, Immunological Disease, Organismal Injury and Abnormalities	stage IVA classical Hodgkin lymphoma	7.29e-06			4	TOP2A,TUBA4A,TUBA8,TUBB4A
Cancer, Hematological Disease, Immunological Disease, Organismal Injury and Abnormalities	stage IVA nodular lymphocyte predominance Hodgkin's lymphoma	7.29e-06			4	TOP2A,TUBA4A,TUBA8,TUBB4A
Cancer, Hematological Disease, Immunological Disease, Organismal Injury and Abnormalities	stage IVB classical Hodgkin lymphoma	7.29e-06			4	TOP2A,TUBA4A,TUBA8,TUBB4A
Cancer, Hematological Disease, Immunological Disease, Organismal Injury and Abnormalities	stage IVB nodular lymphocyte predominance Hodgkin's lymphoma	7.29e-06			4	TOP2A,TUBA4A,TUBA8,TUBB4A
Cellular Growth and Proliferation	outgrowth of cells	8.04e-06		-0.303	15	BCAN,CXCL12,DCX,DPYSL3,DPYSL5,GJA1,LRRC4C,MAPT,NFIA,NPM1,OMG,PSAP,PTN,TNC,VCAN
Cancer, Hematological Disease, Immunological Disease, Organismal Injury and Abnormalities	CD20 positive unclassifiable aggressive B-cell non-Hodgkin lymphoma	9.06e-06			4	TOP2A,TUBA4A,TUBA8,TUBB4A
Cancer, Organismal Injury and Abnormalities, Reproductive System Disease	HER2 negative hormone receptor negative invasive breast carcinoma	9.06e-06			4	TOP2A,TUBA4A,TUBA8,TUBB4A
Cancer, Organismal Injury and Abnormalities, Reproductive System Disease	TNM stage T2 breast carcinoma	9.06e-06			4	TOP2A,TUBA4A,TUBA8,TUBB4A
Cancer, Organismal Injury and Abnormalities, Reproductive System Disease	TNM stage T3 breast carcinoma	9.06e-06			4	TOP2A,TUBA4A,TUBA8,TUBB4A
Cancer, Organismal Injury and Abnormalities	advanced primary peritoneal cancer	9.06e-06			4	TOP2A,TUBA4A,TUBA8,TUBB4A
Cancer, Neurological Disease, Organismal Injury and Abnormalities	central nervous system embryonal neoplasm with rhabdoid features	9.06e-06			4	TOP2A,TUBA4A,TUBA8,TUBB4A
Cancer, Neurological Disease, Organismal Injury and Abnormalities	central nervous system ganglioneuroblastoma	9.06e-06			4	TOP2A,TUBA4A,TUBA8,TUBB4A
Cancer, Neurological Disease, Organismal Injury and Abnormalities	central nervous system neuroblastoma	9.06e-06			4	TOP2A,TUBA4A,TUBA8,TUBB4A
Cancer, Organismal Injury and Abnormalities, Reproductive System Disease	childhood germ cell tumor	9.06e-06			4	TOP2A,TUBA4A,TUBA8,TUBB4A
Cancer, Neurological Disease, Organismal Injury and Abnormalities	embryonal tumor with multi-layered rosettes	9.06e-06			4	TOP2A,TUBA4A,TUBA8,TUBB4A
Cancer, Neurological Disease, Organismal Injury and Abnormalities	ependymoblastoma	9.06e-06			4	TOP2A,TUBA4A,TUBA8,TUBB4A
Cancer, Organismal Injury and Abnormalities, Reproductive System Disease	estrogen receptor positive HER2 negative invasive breast carcinoma	9.06e-06			4	TOP2A,TUBA4A,TUBA8,TUBB4A
Cancer, Organismal Injury and Abnormalities, Reproductive System Disease	hormone refractory metastatic prostate cancer	9.06e-06			4	TOP2A,TUBA4A,TUBA8,TUBB4A
Cancer, Neurological Disease, Organismal Injury and Abnormalities	medulloepithelioma	9.06e-06			4	TOP2A,TUBA4A,TUBA8,TUBB4A
Cancer, Endocrine System Disorders, Organismal Injury and Abnormalities	metastatic adrenal gland tumor	9.06e-06			4	TOP2A,TUBA4A,TUBA8,TUBB4A
Cancer, Organismal Injury and Abnormalities, Reproductive System Disease	non-metastatic estrogen receptor positive HER2 negative breast cancer	9.06e-06			4	TOP2A,TUBA4A,TUBA8,TUBB4A
Cancer, Developmental Disorder, Endocrine System Disorders, Organismal Injury and Abnormalities, Reproductive System Disease	recurrent ovarian sex cord-stromal tumor	9.06e-06			4	TOP2A,TUBA4A,TUBA8,TUBB4A
Cancer, Endocrine System Disorders, Organismal Injury and Abnormalities, Reproductive System Disease	relapsed testicular nonseminomatous germ cell tumor	9.06e-06			4	TOP2A,TUBA4A,TUBA8,TUBB4A
Cancer, Endocrine System Disorders, Organismal Injury and Abnormalities, Reproductive System Disease	relapsed testicular seminoma	9.06e-06			4	TOP2A,TUBA4A,TUBA8,TUBB4A
Cancer, Organismal Injury and Abnormalities, Reproductive System Disease	stage I cervical cancer	9.06e-06			4	TOP2A,TUBA4A,TUBA8,TUBB4A
Cancer, Hematological Disease, Immunological Disease, Organismal Injury and Abnormalities	stage I diffuse large B-cell lymphoma	9.06e-06			4	TOP2A,TUBA4A,TUBA8,TUBB4A
Cancer, Hematological Disease, Immunological Disease, Organismal Injury and Abnormalities	stage I grade 3 follicular lymphoma	9.06e-06			4	TOP2A,TUBA4A,TUBA8,TUBB4A
Cancer, Hematological Disease, Immunological Disease, Organismal Injury and Abnormalities	stage I unclassifiable aggressive B-cell non-Hodgkin lymphoma	9.06e-06			4	TOP2A,TUBA4A,TUBA8,TUBB4A
Cancer, Hematological Disease, Immunological Disease, Organismal Injury and Abnormalities	stage II diffuse large B-cell lymphoma	9.06e-06			4	TOP2A,TUBA4A,TUBA8,TUBB4A
Cancer, Hematological Disease, Immunological Disease, Organismal Injury and Abnormalities	stage II unclassifiable aggressive B-cell non-Hodgkin lymphoma	9.06e-06			4	TOP2A,TUBA4A,TUBA8,TUBB4A
Cancer, Organismal Injury and Abnormalities, Reproductive System Disease	stage IIA cervical cancer	9.06e-06			4	TOP2A,TUBA4A,TUBA8,TUBB4A
Cancer, Organismal Injury and Abnormalities, Reproductive System Disease	stage IIB cervical cancer	9.06e-06			4	TOP2A,TUBA4A,TUBA8,TUBB4A
Cancer, Hematological Disease, Immunological Disease, Organismal Injury and Abnormalities	multiple myeloma	9.06e-06			11	ACE,BCAN,CRYAB,CXCL12,GJB6,GRHPR,PDIA6,TOP2A,TUBA4A,TUBA8,TUBB4A
Nervous System Development and Function, Neurological Disease	abnormal morphology of nervous system	9.19e-06			21	AADAT,CAPRIN1,CXCL12,DCX,FMR1,GJA1,MAPT,MARCKSL1,MBNL1,MOG,Mt3,NFASC,NFIA,NFIB,PPT1,PSAP,SH3GL3,SNTB2,TPP1,UGT8,VCAN
Cardiovascular Disease, Organismal Injury and Abnormalities	cardiotoxicity	1.05e-05			5	ACE,TOP2A,TUBA4A,TUBA8,TUBB4A
Protein Synthesis	translation of protein	1.08e-05		-0.277	11	CAPRIN1,CASC3,CNBP,FMR1,HNRNPK,MAPT,PABPC1,RPL24,RPL27A,UPF1,YBX1
Cancer, Hematological Disease, Immunological Disease, Organismal Injury and Abnormalities	Gamma Delta T-cell lymphoma	1.11e-05			4	TOP2A,TUBA4A,TUBA8,TUBB4A
Cancer, Organismal Injury and Abnormalities, Reproductive System Disease	HER2 positive hormone receptor positive invasive breast adenocarcinoma	1.11e-05			4	TOP2A,TUBA4A,TUBA8,TUBB4A
Cancer, Organismal Injury and Abnormalities, Reproductive System Disease	TNM stage T1cN1-2M0 locally advanced breast cancer	1.11e-05			4	TOP2A,TUBA4A,TUBA8,TUBB4A
Cancer, Organismal Injury and Abnormalities, Reproductive System Disease	TNM stage T2N0-2M0 locally advanced breast cancer	1.11e-05			4	TOP2A,TUBA4A,TUBA8,TUBB4A
Cancer, Organismal Injury and Abnormalities, Reproductive System Disease	TNM stage T3N0-2M0 locally advanced breast cancer	1.11e-05			4	TOP2A,TUBA4A,TUBA8,TUBB4A
Cancer, Organismal Injury and Abnormalities, Reproductive System Disease	TNM stage T4aN0-2M0 locally advanced breast cancer	1.11e-05			4	TOP2A,TUBA4A,TUBA8,TUBB4A
Cancer, Organismal Injury and Abnormalities, Reproductive System Disease	TNM stage T4bN0-2M0 locally advanced breast cancer	1.11e-05			4	TOP2A,TUBA4A,TUBA8,TUBB4A
Cancer, Organismal Injury and Abnormalities, Reproductive System Disease	TNM stage T4cN0-2M0 locally advanced breast cancer	1.11e-05			4	TOP2A,TUBA4A,TUBA8,TUBB4A
Cancer, Organismal Injury and Abnormalities, Reproductive System Disease	TNM stage T4dN0-2M0 locally advanced breast cancer	1.11e-05			4	TOP2A,TUBA4A,TUBA8,TUBB4A
Cardiovascular Disease	critical ischemia	1.11e-05			4	CXCL12,TUBA4A,TUBA8,TUBB4A
Cancer, Organismal Injury and Abnormalities, Reproductive System Disease	early stage high risk HER2 negative invasive breast cancer	1.11e-05			4	TOP2A,TUBA4A,TUBA8,TUBB4A
Cancer, Developmental Disorder, Endocrine System Disorders, Organismal Injury and Abnormalities, Reproductive System Disease	early stage ovarian sex cord-stromal tumor	1.11e-05			4	TOP2A,TUBA4A,TUBA8,TUBB4A
Cancer, Organismal Injury and Abnormalities, Reproductive System Disease	early stage primary HER2 positive carcinoma of breast	1.11e-05			4	TOP2A,TUBA4A,TUBA8,TUBB4A
Cancer, Organismal Injury and Abnormalities, Reproductive System Disease	locally advanced HER2-positive carcinoma of breast	1.11e-05			4	TOP2A,TUBA4A,TUBA8,TUBB4A
Cancer, Organismal Injury and Abnormalities, Reproductive System Disease	locally advanced hormone receptor positive breast carcinoma	1.11e-05			4	TOP2A,TUBA4A,TUBA8,TUBB4A
Cancer, Neurological Disease, Organismal Injury and Abnormalities	medulloblastoma with extensive nodularity	1.11e-05			4	TOP2A,TUBA4A,TUBA8,TUBB4A
Cancer, Endocrine System Disorders, Organismal Injury and Abnormalities	metastatic anaplastic thyroid carcinoma	1.11e-05			4	TOP2A,TUBA4A,TUBA8,TUBB4A
Cancer, Organismal Injury and Abnormalities, Reproductive System Disease	relapsed gestational trophoblastic disease	1.11e-05			4	TOP2A,TUBA4A,TUBA8,TUBB4A
Cancer, Hematological Disease, Immunological Disease, Organismal Injury and Abnormalities	stage II grade 1 follicular lymphoma	1.11e-05			4	TOP2A,TUBA4A,TUBA8,TUBB4A
Cancer, Hematological Disease, Immunological Disease, Organismal Injury and Abnormalities	stage II grade 2 follicular lymphoma	1.11e-05			4	TOP2A,TUBA4A,TUBA8,TUBB4A
Cancer, Hematological Disease, Immunological Disease, Organismal Injury and Abnormalities	stage II-IV transformed diffuse large B-cell lymphoma	1.11e-05			4	TOP2A,TUBA4A,TUBA8,TUBB4A
Cancer, Organismal Injury and Abnormalities, Skeletal and Muscular Disorders	leiomyosarcoma	1.21e-05			6	DCX,TOP2A,TUBA4A,TUBA8,TUBB4A,VCAN
Cancer, Cardiovascular Disease, Organismal Injury and Abnormalities	AIDS related Kaposi sarcoma	1.35e-05			4	TOP2A,TUBA4A,TUBA8,TUBB4A
Cancer, Hematological Disease, Immunological Disease, Organismal Injury and Abnormalities	AIDS-related plasmablastic lymphoma	1.35e-05			4	TOP2A,TUBA4A,TUBA8,TUBB4A
Cancer, Hematological Disease, Immunological Disease, Organismal Injury and Abnormalities	CD20 positive B-cell acute lymphocytic leukemia	1.35e-05			4	TOP2A,TUBA4A,TUBA8,TUBB4A
Cancer, Organismal Injury and Abnormalities, Reproductive System Disease	HER2 positive non-inflammatory breast cancer	1.35e-05			4	TOP2A,TUBA4A,TUBA8,TUBB4A
Cancer, Neurological Disease, Organismal Injury and Abnormalities	INI1 negative medulloblastoma	1.35e-05			4	TOP2A,TUBA4A,TUBA8,TUBB4A
Cancer, Organismal Injury and Abnormalities, Reproductive System Disease	TNM stage N0 invasive breast carcinoma	1.35e-05			4	TOP2A,TUBA4A,TUBA8,TUBB4A
Cancer, Organismal Injury and Abnormalities, Reproductive System Disease	TNM stage N1-3 invasive breast carcinoma	1.35e-05			4	TOP2A,TUBA4A,TUBA8,TUBB4A
Cancer, Hematological Disease, Organismal Injury and Abnormalities	bone marrow metastasis	1.35e-05			4	TOP2A,TUBA4A,TUBA8,TUBB4A
Cancer, Hematological Disease, Immunological Disease, Organismal Injury and Abnormalities	early stage relapsed mantle cell lymphoma	1.35e-05			4	TOP2A,TUBA4A,TUBA8,TUBB4A
Cancer, Organismal Injury and Abnormalities, Reproductive System Disease	extragonadal germ cell tumor	1.35e-05			4	TOP2A,TUBA4A,TUBA8,TUBB4A
Cancer, Hematological Disease, Immunological Disease, Organismal Injury and Abnormalities	large-cell immunoblastic lymphoma	1.35e-05			4	TOP2A,TUBA4A,TUBA8,TUBB4A
Cancer, Organismal Injury and Abnormalities, Reproductive System Disease	locally advanced HER2 negative progesterone receptor negative breast cancer	1.35e-05			4	TOP2A,TUBA4A,TUBA8,TUBB4A
Cancer, Gastrointestinal Disease, Organismal Injury and Abnormalities	locally advanced esophageal adenocarcinoma	1.35e-05			4	TOP2A,TUBA4A,TUBA8,TUBB4A
Cancer, Organismal Injury and Abnormalities, Reproductive System Disease	male breast carcinoma	1.35e-05			4	TOP2A,TUBA4A,TUBA8,TUBB4A
Cancer, Organismal Injury and Abnormalities, Reproductive System Disease	non-inflammatory HER2 positive hormone receptor negative breast cancer	1.35e-05			4	TOP2A,TUBA4A,TUBA8,TUBB4A
Cancer, Organismal Injury and Abnormalities, Reproductive System Disease	primary unilateral HER2 negative breast cancer	1.35e-05			4	TOP2A,TUBA4A,TUBA8,TUBB4A
Cancer, Hematological Disease, Immunological Disease, Organismal Injury and Abnormalities	stage I-II Burkitt's lymphoma	1.35e-05			4	TOP2A,TUBA4A,TUBA8,TUBB4A
Cancer, Hematological Disease, Immunological Disease, Organismal Injury and Abnormalities	stage I-II primary mediastinal diffuse large B-cell lymphoma	1.35e-05			4	TOP2A,TUBA4A,TUBA8,TUBB4A
Cancer, Hematological Disease, Immunological Disease, Organismal Injury and Abnormalities	stage II grade 3 follicular lymphoma	1.35e-05			4	TOP2A,TUBA4A,TUBA8,TUBB4A
Cancer, Hematological Disease, Immunological Disease, Organismal Injury and Abnormalities	stage III Burkitt's lymphoma	1.35e-05			4	TOP2A,TUBA4A,TUBA8,TUBB4A
Cancer, Hematological Disease, Immunological Disease, Organismal Injury and Abnormalities	stage III acute lymphocytic leukemia, type L3	1.35e-05			4	TOP2A,TUBA4A,TUBA8,TUBB4A
Cancer, Hematological Disease, Immunological Disease, Organismal Injury and Abnormalities	stage III primary mediastinal diffuse large B-cell lymphoma	1.35e-05			4	TOP2A,TUBA4A,TUBA8,TUBB4A
Cancer, Organismal Injury and Abnormalities, Reproductive System Disease	stage III uterine corpus cancer	1.35e-05			4	TOP2A,TUBA4A,TUBA8,TUBB4A
Cancer, Inflammatory Disease, Inflammatory Response, Organismal Injury and Abnormalities, Reproductive System Disease	triple negative inflammatory invasive ductal breast cancer	1.35e-05			4	TOP2A,TUBA4A,TUBA8,TUBB4A
Cancer, Inflammatory Disease, Inflammatory Response, Organismal Injury and Abnormalities, Reproductive System Disease	unilateral inflammatory breast cancer	1.35e-05			4	TOP2A,TUBA4A,TUBA8,TUBB4A
RNA Post-Transcriptional Modification	processing of mRNA	1.43e-05		1.732	9	FMR1,HNRNPK,HNRNPM,MBNL1,NPM1,PABPC1,SFPQ,SRSF4,SRSF6
Cancer, Neurological Disease, Organismal Injury and Abnormalities	anaplastic glioma	1.47e-05			5	FABP7,TOP2A,TUBA4A,TUBA8,TUBB4A
Hereditary Disorder, Neurological Disease, Ophthalmic Disease, Organismal Injury and Abnormalities, Psychological Disorders, Skeletal and Muscular Disorders	progressive supranuclear palsy	1.47e-05			5	MAPT,PTBP2,TUBA4A,TUBA8,TUBB4A
Cellular Assembly and Organization, Cellular Function and Maintenance	microtubule dynamics	1.56e-05		-1.863	28	ACE,CAPRIN1,CD82,CRYAB,CXCL12,DCX,DPYSL3,DPYSL5,FLOT1,FMR1,GJA1,HNRNPK,LRRC4C,MAPT,Mbp,MOG,NFIA,NFIB,PACSIN2,PTN,RIPOR2,TNC,TUBA4A,TUBA8,TUBB4A,UBAP2L,UGT8,YBX1
Cellular Development, Cellular Growth and Proliferation, Nervous System Development and Function, Tissue Development	outgrowth of neurites	1.57e-05		0.313	14	BCAN,CXCL12,DCX,DPYSL3,DPYSL5,GJA1,LRRC4C,MAPT,NFIA,OMG,PSAP,PTN,TNC,VCAN
Cancer, Hematological Disease, Immunological Disease, Organismal Injury and Abnormalities	AIDS-related Burkitt lymphoma	1.63e-05			4	TOP2A,TUBA4A,TUBA8,TUBB4A
Developmental Disorder, Endocrine System Disorders, Gastrointestinal Disease, Hereditary Disorder, Organismal Injury and Abnormalities, Reproductive System Disease	Beckwith-Wiedemann syndrome	1.63e-05			4	TOP2A,TUBA4A,TUBA8,TUBB4A
Cancer, Hematological Disease, Immunological Disease, Organismal Injury and Abnormalities	CD20 positive Burkitt lymphoma	1.63e-05			4	TOP2A,TUBA4A,TUBA8,TUBB4A
Cancer, Hematological Disease, Immunological Disease, Organismal Injury and Abnormalities	CD20 positive Philadelphia chromosome negative acute lymphoblastic leukemia	1.63e-05			4	TOP2A,TUBA4A,TUBA8,TUBB4A
Cancer, Hematological Disease, Immunological Disease, Organismal Injury and Abnormalities	CD20 positive primary mediastinal diffuse large B-cell lymphoma	1.63e-05			4	TOP2A,TUBA4A,TUBA8,TUBB4A
Cancer, Organismal Injury and Abnormalities, Reproductive System Disease	HER2 positive hormone receptor negative invasive breast carcinoma	1.63e-05			4	TOP2A,TUBA4A,TUBA8,TUBB4A
Cancer, Organismal Injury and Abnormalities, Reproductive System Disease	HER2 positive hormone receptor positive invasive breast cancer	1.63e-05			4	TOP2A,TUBA4A,TUBA8,TUBB4A
Cancer, Organismal Injury and Abnormalities, Reproductive System Disease	advanced fallopian tube cancer	1.63e-05			4	TOP2A,TUBA4A,TUBA8,TUBB4A
Cancer, Neurological Disease, Organismal Injury and Abnormalities	anaplastic medulloblastoma	1.63e-05			4	TOP2A,TUBA4A,TUBA8,TUBB4A
Cancer, Organismal Injury and Abnormalities, Reproductive System Disease	choriocarcinoma	1.63e-05			4	TOP2A,TUBA4A,TUBA8,TUBB4A
Cancer, Organismal Injury and Abnormalities	high grade primary peritoneal carcinoma	1.63e-05			4	TOP2A,TUBA4A,TUBA8,TUBB4A
Cancer, Organismal Injury and Abnormalities, Reproductive System Disease	metastatic germ cell tumor	1.63e-05			4	TOP2A,TUBA4A,TUBA8,TUBB4A
Cancer, Organismal Injury and Abnormalities, Reproductive System Disease	primary HER2 positive hormone receptor negative breast cancer	1.63e-05			4	TOP2A,TUBA4A,TUBA8,TUBB4A
Cancer, Organismal Injury and Abnormalities, Reproductive System Disease	primary HER2 positive hormone receptor positive breast cancer	1.63e-05			4	TOP2A,TUBA4A,TUBA8,TUBB4A
Cancer, Dermatological Diseases and Conditions, Endocrine System Disorders, Organismal Injury and Abnormalities	scattered Merkel-cell carcinoma	1.63e-05			4	TOP2A,TUBA4A,TUBA8,TUBB4A
Cancer, Organismal Injury and Abnormalities, Reproductive System Disease	serous endometrial cancer	1.63e-05			4	TOP2A,TUBA4A,TUBA8,TUBB4A
Cancer, Organismal Injury and Abnormalities	stage I adult soft tissue sarcoma	1.63e-05			4	TOP2A,TUBA4A,TUBA8,TUBB4A
Cancer, Organismal Injury and Abnormalities	stage II adult soft tissue sarcoma	1.63e-05			4	TOP2A,TUBA4A,TUBA8,TUBB4A
Cancer, Organismal Injury and Abnormalities	stage III adult soft tissue sarcoma	1.63e-05			4	TOP2A,TUBA4A,TUBA8,TUBB4A
Gene Expression, Molecular Transport, RNA Trafficking	localization of mRNA	1.67e-05			3	CASC3,FMR1,ZC3HAV1
Neurological Disease, Organismal Injury and Abnormalities, Psychological Disorders, Skeletal and Muscular Disorders	Parkinson's disease	1.82e-05			11	ACE,APOD,CRYAB,CTNNA3,FLOT1,FTH1,GSTP1,MAPT,MOG,RPL17,TUBB2B
Neurological Disease, Skeletal and Muscular Disorders	neuromuscular disease	1.84e-05			23	ACE,APOD,CRYAB,CTNNA3,CXCL12,DNAJB11,DPYSL3,FABP7,FLOT1,FTH1,GJA1,GJB6,GSTP1,HNRNPU,MAPT,MOG,NPM1,RPL17,SLC14A1,TNC,TOP2A,TUBB2B,VCAN
Cellular Development, Nervous System Development and Function	differentiation of neuroglia	1.92e-05		1.172	9	BIN1,CD82,GPR17,NFIA,NFIB,PTN,TNC,UGT8,VCAN
Cancer, Neurological Disease, Organismal Injury and Abnormalities	classic medulloblastoma	1.95e-05			4	TOP2A,TUBA4A,TUBA8,TUBB4A
Cancer, Organismal Injury and Abnormalities, Reproductive System Disease	embryonal carcinoma	1.95e-05			4	TOP2A,TUBA4A,TUBA8,TUBB4A
Cancer, Organismal Injury and Abnormalities, Reproductive System Disease	endometrial adenosquamous carcinoma	1.95e-05			4	TOP2A,TUBA4A,TUBA8,TUBB4A
Cancer, Gastrointestinal Disease, Organismal Injury and Abnormalities	metastatic HER2 positive gastric adenocarcinoma	1.95e-05			4	TOP2A,TUBA4A,TUBA8,TUBB4A
Cancer, Endocrine System Disorders, Neurological Disease, Organismal Injury and Abnormalities	pineoblastoma	1.95e-05			4	TOP2A,TUBA4A,TUBA8,TUBB4A
Cancer, Neurological Disease, Organismal Injury and Abnormalities	stage I MYCN amplification negative neuroblastoma	1.95e-05			4	TOP2A,TUBA4A,TUBA8,TUBB4A
Cancer, Organismal Injury and Abnormalities	visceral metastasis	1.95e-05			4	TOP2A,TUBA4A,TUBA8,TUBB4A
Organismal Injury and Abnormalities, Renal and Urological Disease	early stage kidney disease	2.01e-05			5	ACE,TOP2A,TUBA4A,TUBA8,TUBB4A
DNA Replication, Recombination, and Repair, Developmental Disorder, Hereditary Disorder, Organismal Injury and Abnormalities	Down syndrome	2.02e-05			6	CRYAB,CXCL12,FABP7,MAPT,SNTB2,TUBB4A
RNA Post-Transcriptional Modification	alternative splicing of mRNA	2.23e-05			5	FMR1,HNRNPM,MBNL1,SFPQ,SRSF6
Cancer, Connective Tissue Disorders, Organismal Injury and Abnormalities, Skeletal and Muscular Disorders	skeletal metastasis	2.23e-05			5	NT5E,TOP2A,TUBA4A,TUBA8,TUBB4A
Cancer, Hematological Disease, Immunological Disease, Organismal Injury and Abnormalities	Philadelphia chromosome negative lymphoblastic lymphoma	2.3e-05			4	TOP2A,TUBA4A,TUBA8,TUBB4A
Cancer, Hematological Disease, Immunological Disease, Organismal Injury and Abnormalities	childhood diffuse large cell lymphoma	2.3e-05			4	TOP2A,TUBA4A,TUBA8,TUBB4A
Cancer, Dermatological Diseases and Conditions, Hematological Disease, Immunological Disease, Organismal Injury and Abnormalities	cutaneous large cell lymphoma	2.3e-05			4	TOP2A,TUBA4A,TUBA8,TUBB4A
Cancer, Organismal Injury and Abnormalities, Reproductive System Disease	hormone receptor positive non-inflammatory breast cancer	2.3e-05			4	TOP2A,TUBA4A,TUBA8,TUBB4A
Cancer, Gastrointestinal Disease, Organismal Injury and Abnormalities	metastatic HER2 negative gastric adenocarcinoma	2.3e-05			4	TOP2A,TUBA4A,TUBA8,TUBB4A
Cancer, Organismal Injury and Abnormalities, Reproductive System Disease	primary triple negative breast cancer	2.3e-05			4	TOP2A,TUBA4A,TUBA8,TUBB4A
Cancer, Connective Tissue Disorders, Organismal Injury and Abnormalities	refractory Ewing's sarcoma	2.3e-05			4	TOP2A,TUBA4A,TUBA8,TUBB4A
Cancer, Connective Tissue Disorders, Organismal Injury and Abnormalities	relapsed Ewing's sarcoma	2.3e-05			4	TOP2A,TUBA4A,TUBA8,TUBB4A
Cancer, Hematological Disease, Immunological Disease, Organismal Injury and Abnormalities	stage 3-4 relapsed follicular B-cell lymphoma	2.3e-05			4	TOP2A,TUBA4A,TUBA8,TUBB4A
Cancer, Organismal Injury and Abnormalities, Reproductive System Disease	stage I uterine sarcoma	2.3e-05			4	TOP2A,TUBA4A,TUBA8,TUBB4A
Cancer, Organismal Injury and Abnormalities, Reproductive System Disease	stage I-III primary invasive breast cancer	2.3e-05			4	TOP2A,TUBA4A,TUBA8,TUBB4A
Cancer, Organismal Injury and Abnormalities, Reproductive System Disease	stage I-III resected invasive breast cancer	2.3e-05			4	TOP2A,TUBA4A,TUBA8,TUBB4A
Cell-To-Cell Signaling and Interaction, Cellular Assembly and Organization	stabilization of synapse	2.5e-05			3	BCAN,NCAN,TNC
Cancer, Organismal Injury and Abnormalities, Respiratory Disease	advanced EGFR mutation negative lung squamous cell carcinoma	2.71e-05			4	TOP2A,TUBA4A,TUBA8,TUBB4A
Cancer, Endocrine System Disorders, Organismal Injury and Abnormalities, Reproductive System Disease	advanced ovarian germ cell tumor	2.71e-05			4	TOP2A,TUBA4A,TUBA8,TUBB4A
Cancer, Neurological Disease, Organismal Injury and Abnormalities	desmoplastic medulloblastoma	2.71e-05			4	TOP2A,TUBA4A,TUBA8,TUBB4A
Cancer, Organismal Injury and Abnormalities, Reproductive System Disease	endometrial clear cell carcinoma	2.71e-05			4	TOP2A,TUBA4A,TUBA8,TUBB4A
Cancer, Gastrointestinal Disease, Organismal Injury and Abnormalities	metastatic HER2 negative gastric cancer	2.71e-05			4	TOP2A,TUBA4A,TUBA8,TUBB4A
Cancer, Organismal Injury and Abnormalities	platinum resistant primary peritoneal cancer	2.71e-05			4	TOP2A,TUBA4A,TUBA8,TUBB4A
Cancer, Endocrine System Disorders, Organismal Injury and Abnormalities, Reproductive System Disease	recurrent ovarian germ cell tumor	2.71e-05			4	TOP2A,TUBA4A,TUBA8,TUBB4A
Cancer, Gastrointestinal Disease, Organismal Injury and Abnormalities	stage III gastric cancer	2.71e-05			4	TOP2A,TUBA4A,TUBA8,TUBB4A
Cell-To-Cell Signaling and Interaction, Cellular Assembly and Organization	formation of intercellular junctions	2.79e-05			11	BCAN,CAPRIN1,CLDN11,FLOT1,FMR1,GJA1,GJB2,NCAN,NFASC,NFIA,TNC
Cancer, Endocrine System Disorders, Organismal Injury and Abnormalities, Reproductive System Disease	testicular carcinoma	2.83e-05			6	BCAN,CLDN11,TOP2A,TUBA4A,TUBA8,TUBB4A
Cellular Development, Cellular Growth and Proliferation, Nervous System Development and Function, Tissue Development	growth of neurites	2.95e-05		0.45	15	BCAN,CXCL12,DCX,DPYSL3,DPYSL5,GJA1,LRRC4C,MAPT,NCAN,NFIA,OMG,PSAP,PTN,TNC,VCAN
Cancer, Gastrointestinal Disease, Organismal Injury and Abnormalities	HER2 positive gastroesophageal junction adenocarcinoma	3.16e-05			4	TOP2A,TUBA4A,TUBA8,TUBB4A
Cancer, Gastrointestinal Disease, Hematological Disease, Hepatic System Disease, Immunological Disease, Organismal Injury and Abnormalities	hepatosplenic T-cell lymphoma	3.16e-05			4	TOP2A,TUBA4A,TUBA8,TUBB4A
Cancer, Gastrointestinal Disease, Organismal Injury and Abnormalities	locally advanced HER2 positive gastric adenocarcinoma	3.16e-05			4	TOP2A,TUBA4A,TUBA8,TUBB4A
Cancer, Connective Tissue Disorders, Organismal Injury and Abnormalities	metastatic Ewing's sarcoma	3.16e-05			4	TOP2A,TUBA4A,TUBA8,TUBB4A
Cancer, Neurological Disease, Organismal Injury and Abnormalities	recurrent brain tumor	3.16e-05			4	TOP2A,TUBA4A,TUBA8,TUBB4A
Cancer, Immunological Disease, Organismal Injury and Abnormalities	recurrent thymic epithelial tumor	3.16e-05			4	TOP2A,TUBA4A,TUBA8,TUBB4A
Cancer, Neurological Disease, Organismal Injury and Abnormalities	stage 2 neuroblastoma	3.16e-05			4	TOP2A,TUBA4A,TUBA8,TUBB4A
Cancer, Hematological Disease, Immunological Disease, Organismal Injury and Abnormalities	stage III grade 1 follicular lymphoma	3.16e-05			4	TOP2A,TUBA4A,TUBA8,TUBB4A
Cancer, Hematological Disease, Immunological Disease, Organismal Injury and Abnormalities	stage III grade 2 follicular lymphoma	3.16e-05			4	TOP2A,TUBA4A,TUBA8,TUBB4A
Cancer, Hematological Disease, Immunological Disease, Organismal Injury and Abnormalities	stage III grade 3 follicular lymphoma	3.16e-05			4	TOP2A,TUBA4A,TUBA8,TUBB4A
Cancer, Organismal Injury and Abnormalities, Respiratory Disease	stage III locally advanced non small cell lung cancer	3.16e-05			4	TOP2A,TUBA4A,TUBA8,TUBB4A
Cancer, Neurological Disease, Organismal Injury and Abnormalities	stage III neuroblastoma	3.16e-05			4	TOP2A,TUBA4A,TUBA8,TUBB4A
Cancer, Hematological Disease, Immunological Disease, Organismal Injury and Abnormalities	stage IV grade 1 follicular lymphoma	3.16e-05			4	TOP2A,TUBA4A,TUBA8,TUBB4A
Cancer, Hematological Disease, Immunological Disease, Organismal Injury and Abnormalities	stage IV grade 2 follicular lymphoma	3.16e-05			4	TOP2A,TUBA4A,TUBA8,TUBB4A
Cancer, Hematological Disease, Immunological Disease, Organismal Injury and Abnormalities	stage IV grade 3 follicular lymphoma	3.16e-05			4	TOP2A,TUBA4A,TUBA8,TUBB4A
Gene Expression, RNA Damage and Repair, RNA Post-Transcriptional Modification	stabilization of mRNA	3.56e-05			5	FMR1,PABPC1,PUM1,PUM2,YTHDF2
Carbohydrate Metabolism	binding of carbohydrate	3.65e-05		0.447	6	BCAN,CXCL12,MAPT,PACSIN2,PSAP,TNC
Cancer, Organismal Injury and Abnormalities, Reproductive System Disease	metastatic castration-recurrent prostate cancer	3.67e-05			4	TOP2A,TUBA4A,TUBA8,TUBB4A
Cancer, Organismal Injury and Abnormalities, Reproductive System Disease	post menopausal hormone receptor positive breast cancer	3.67e-05			4	TOP2A,TUBA4A,TUBA8,TUBB4A
Cancer, Organismal Injury and Abnormalities, Reproductive System Disease	postmenopausal breast adenocarcinoma	3.67e-05			4	TOP2A,TUBA4A,TUBA8,TUBB4A
Cancer, Organismal Injury and Abnormalities, Renal and Urological Disease	stage III bladder cancer	3.67e-05			4	TOP2A,TUBA4A,TUBA8,TUBB4A
Cancer, Organismal Injury and Abnormalities, Reproductive System Disease	stage IV cervical cancer	3.67e-05			4	TOP2A,TUBA4A,TUBA8,TUBB4A
Cancer, Endocrine System Disorders, Organismal Injury and Abnormalities, Respiratory Disease	stage IV large cell lung carcinoma	3.67e-05			4	TOP2A,TUBA4A,TUBA8,TUBB4A
Cancer, Hematological Disease, Immunological Disease, Organismal Injury and Abnormalities	undifferentiated acute leukemia	3.67e-05			4	TOP2A,TUBA4A,TUBA8,TUBB4A
Cancer, Organismal Injury and Abnormalities, Reproductive System Disease	unilateral infiltrating ductal breast carcinoma	3.67e-05			4	TOP2A,TUBA4A,TUBA8,TUBB4A
Cancer, Organismal Injury and Abnormalities, Reproductive System Disease	unilateral non-inflammatory non-metastatic HER2 negative invasive breast carcinoma	3.67e-05			4	TOP2A,TUBA4A,TUBA8,TUBB4A
Cancer, Organismal Injury and Abnormalities, Renal and Urological Disease	unresectable bladder cancer	3.67e-05			4	TOP2A,TUBA4A,TUBA8,TUBB4A
Cell Morphology, Nervous System Development and Function, Neurological Disease, Tissue Morphology	abnormal morphology of neurites	3.79e-05			8	CAPRIN1,FMR1,GJA1,MAPT,MOG,Mt3,NFASC,VCAN
Cancer, Organismal Injury and Abnormalities, Respiratory Disease	ALK rearrangement negative EGFR mutation negative lung squamous cell carcinoma	4.24e-05			4	TOP2A,TUBA4A,TUBA8,TUBB4A
Cancer, Organismal Injury and Abnormalities, Respiratory Disease	ALK translocation negative EGFR mutation negative squamous cell non-small cell lung carcinoma	4.24e-05			4	TOP2A,TUBA4A,TUBA8,TUBB4A
Cancer, Organismal Injury and Abnormalities, Respiratory Disease	ALK translocation negative EGFR sensitizing mutation negative squamous cell non-small cell lung carcinoma	4.24e-05			4	TOP2A,TUBA4A,TUBA8,TUBB4A
Cancer, Gastrointestinal Disease, Organismal Injury and Abnormalities	carcinoma of middle third of esophagus	4.24e-05			4	TOP2A,TUBA4A,TUBA8,TUBB4A
Cancer, Organismal Injury and Abnormalities	carcinoma of unknown primary	4.24e-05			4	TOP2A,TUBA4A,TUBA8,TUBB4A
Cancer, Organismal Injury and Abnormalities, Reproductive System Disease	endometrioid fallopian tube cancer	4.24e-05			4	TOP2A,TUBA4A,TUBA8,TUBB4A
Cancer, Hematological Disease, Immunological Disease, Organismal Injury and Abnormalities	grade 3A follicular B-cell lymphoma	4.24e-05			4	TOP2A,TUBA4A,TUBA8,TUBB4A
Cancer, Hematological Disease, Immunological Disease, Organismal Injury and Abnormalities	grade 3B follicular non-Hodgkin disease	4.24e-05			4	TOP2A,TUBA4A,TUBA8,TUBB4A
Cancer, Organismal Injury and Abnormalities, Reproductive System Disease	high risk endometrial carcinoma	4.24e-05			4	TOP2A,TUBA4A,TUBA8,TUBB4A
Cancer, Gastrointestinal Disease, Organismal Injury and Abnormalities	locally advanced HER2 negative gastric adenocarcinoma	4.24e-05			4	TOP2A,TUBA4A,TUBA8,TUBB4A
Cancer, Organismal Injury and Abnormalities, Respiratory Disease	metastatic EGFR mutation negative lung squamous cell carcinoma	4.24e-05			4	TOP2A,TUBA4A,TUBA8,TUBB4A
Cancer, Endocrine System Disorders, Organismal Injury and Abnormalities, Reproductive System Disease	non-mucinous epithelial ovarian cancer	4.24e-05			4	TOP2A,TUBA4A,TUBA8,TUBB4A
Cancer, Inflammatory Disease, Inflammatory Response, Organismal Injury and Abnormalities, Reproductive System Disease	primary inflammatory breast cancer	4.24e-05			4	TOP2A,TUBA4A,TUBA8,TUBB4A
Cancer, Organismal Injury and Abnormalities, Reproductive System Disease	stage IV invasive breast cancer	4.24e-05			4	TOP2A,TUBA4A,TUBA8,TUBB4A
Cancer, Organismal Injury and Abnormalities, Reproductive System Disease	undifferentiated fallopian tube carcinoma	4.24e-05			4	TOP2A,TUBA4A,TUBA8,TUBB4A
Protein Synthesis	metabolism of protein	4.51e-05		-0.819	23	ACE,BAG3,CAPRIN1,CASC3,CNBP,CRYAB,FLOT1,FLOT2,FMR1,FTH1,GJA1,HNRNPK,MAPT,NPM1,PABPC1,RPL24,RPL27A,RPLP1,Syncrip,TPP1,UPF1,YBX1,YTHDF1
Auditory Disease, Developmental Disorder, Hereditary Disorder, Neurological Disease, Organismal Injury and Abnormalities	GJB2/GJB6 digenic deafness	4.57e-05			2	GJB2,GJB6
Cell Morphology, Cellular Assembly and Organization, Cellular Development, Cellular Function and Maintenance, Cellular Growth and Proliferation, Nervous System Development and Function, Organismal Development, Tissue Development	branching of interneurons	4.57e-05			2	CXCL12,DCX
Cellular Function and Maintenance	organization of astrocytes	4.57e-05			2	GJA1,GJB6
Hematological Disease, Immunological Disease	neutropenia	4.66e-05			6	GJA1,GSTP1,TOP2A,TUBA4A,TUBA8,TUBB4A
Cancer, Hematological Disease, Immunological Disease, Organismal Injury and Abnormalities	ALK fusion negative anaplastic large cell lymphoma	4.86e-05			4	TOP2A,TUBA4A,TUBA8,TUBB4A
Cancer, Organismal Injury and Abnormalities, Reproductive System Disease	locally advanced invasive breast cancer	4.86e-05			4	TOP2A,TUBA4A,TUBA8,TUBB4A
Cancer, Endocrine System Disorders, Organismal Injury and Abnormalities, Reproductive System Disease	platinum resistant epithelial ovarian cancer	4.86e-05			4	TOP2A,TUBA4A,TUBA8,TUBB4A
Cancer, Organismal Injury and Abnormalities, Reproductive System Disease	platinum resistant fallopian tube cancer	4.86e-05			4	TOP2A,TUBA4A,TUBA8,TUBB4A
Cancer, Organismal Injury and Abnormalities	primary peritoneal serous adenocarcinoma	4.86e-05			4	TOP2A,TUBA4A,TUBA8,TUBB4A
Cancer, Organismal Injury and Abnormalities	primary recurrent peritoneal carcinoma	4.86e-05			4	TOP2A,TUBA4A,TUBA8,TUBB4A
Cancer, Organismal Injury and Abnormalities, Reproductive System Disease	recurrent epithelial endometrial cancer	4.86e-05			4	TOP2A,TUBA4A,TUBA8,TUBB4A
Cancer, Organismal Injury and Abnormalities, Reproductive System Disease	recurrent hormone receptor negative breast cancer	4.86e-05			4	TOP2A,TUBA4A,TUBA8,TUBB4A
Cancer, Hematological Disease, Immunological Disease, Organismal Injury and Abnormalities	refractory adult B-cell acute lymphoblastic leukemia	4.86e-05			4	TOP2A,TUBA4A,TUBA8,TUBB4A
Cancer, Organismal Injury and Abnormalities	stage IV soft tissue sarcoma	4.86e-05			4	TOP2A,TUBA4A,TUBA8,TUBB4A
Cancer, Connective Tissue Disorders, Organismal Injury and Abnormalities	unresectable liposarcoma	4.86e-05			4	TOP2A,TUBA4A,TUBA8,TUBB4A
Cardiovascular Disease, Organismal Injury and Abnormalities	peripheral vascular disease	4.89e-05			14	ACE,BAG3,CLINT1,CXCL12,EVI2A,FTH1,GJA1,MAPT,PACSIN2,PLA2G7,TPP1,TUBA4A,TUBA8,TUBB4A
Cancer, Organismal Injury and Abnormalities	childhood solid tumor	5.43e-05			5	ACE,TOP2A,TUBA4A,TUBA8,TUBB4A
Cancer, Endocrine System Disorders, Organismal Injury and Abnormalities, Respiratory Disease	advanced EGFR sensitizing mutation negative large cell lung carcinoma	5.55e-05			4	TOP2A,TUBA4A,TUBA8,TUBB4A
Cancer, Organismal Injury and Abnormalities, Respiratory Disease	advanced EGFR sensitizing mutation negative lung adenocarcinoma	5.55e-05			4	TOP2A,TUBA4A,TUBA8,TUBB4A
Cancer, Organismal Injury and Abnormalities, Reproductive System Disease	fallopian tube serous adenocarcinoma	5.55e-05			4	TOP2A,TUBA4A,TUBA8,TUBB4A
Cancer, Organismal Injury and Abnormalities, Reproductive System Disease	metastatic epithelial endometrial cancer	5.55e-05			4	TOP2A,TUBA4A,TUBA8,TUBB4A
Cancer, Neurological Disease, Organismal Injury and Abnormalities	oligoastrocytoma	5.55e-05			4	FABP7,TUBA4A,TUBA8,TUBB4A
Cancer, Endocrine System Disorders, Organismal Injury and Abnormalities, Reproductive System Disease	platinum-sensitive recurrent ovarian cancer	5.55e-05			4	TOP2A,TUBA4A,TUBA8,TUBB4A
Cancer, Organismal Injury and Abnormalities, Reproductive System Disease	recurrent fallopian tube carcinoma	5.55e-05			4	TOP2A,TUBA4A,TUBA8,TUBB4A
Cancer, Neurological Disease, Organismal Injury and Abnormalities	recurrent glioma	5.55e-05			4	TOP2A,TUBA4A,TUBA8,TUBB4A
Cancer, Neurological Disease, Organismal Injury and Abnormalities	recurrent neuroblastoma	5.55e-05			4	TOP2A,TUBA4A,TUBA8,TUBB4A
Cancer, Organismal Injury and Abnormalities	recurrent primary peritoneal cancer	5.55e-05			4	TOP2A,TUBA4A,TUBA8,TUBB4A
Cancer, Hematological Disease, Immunological Disease, Organismal Injury and Abnormalities	relapsed classical Hodgkin lymphoma	5.55e-05			4	TOP2A,TUBA4A,TUBA8,TUBB4A
Cancer, Organismal Injury and Abnormalities, Renal and Urological Disease	stage IV bladder cancer	5.55e-05			4	TOP2A,TUBA4A,TUBA8,TUBB4A
Cancer, Hematological Disease, Immunological Disease, Organismal Injury and Abnormalities	untreated mantle cell lymphoma	5.55e-05			4	TOP2A,TUBA4A,TUBA8,TUBB4A
Cellular Assembly and Organization, Cellular Function and Maintenance, Tissue Development	formation of microtubules	5.88e-05	Decreased	-2.139	6	DCX,DPYSL3,MAPT,TUBA4A,TUBB4A,UBAP2L
Cancer, Hematological Disease, Immunological Disease, Organismal Injury and Abnormalities	plasma cell dyscrasia	6.29e-05			14	ACE,ANXA4,BCAN,CRYAB,CXCL12,GJB6,GRHPR,NPM1,PDIA6,TFRC,TOP2A,TUBA4A,TUBA8,TUBB4A
Cancer, Hematological Disease, Immunological Disease, Organismal Injury and Abnormalities	CD20 positive T-cell lymphoblastic lymphoma	6.31e-05			4	TOP2A,TUBA4A,TUBA8,TUBB4A
Cancer, Organismal Injury and Abnormalities, Respiratory Disease	advanced EGFR mutation negative non squamous non-small cell lung carcinoma	6.31e-05			4	TOP2A,TUBA4A,TUBA8,TUBB4A
Cancer, Neurological Disease, Organismal Injury and Abnormalities	choroid plexus tumor	6.31e-05			4	TOP2A,TUBA4A,TUBA8,TUBB4A
Cancer, Gastrointestinal Disease, Organismal Injury and Abnormalities, Respiratory Disease	metastatic nasopharyngeal cancer	6.31e-05			4	TOP2A,TUBA4A,TUBA8,TUBB4A
Cancer, Organismal Injury and Abnormalities, Reproductive System Disease	nonmetastatic triple negative breast adenocarcinoma	6.31e-05			4	TOP2A,TUBA4A,TUBA8,TUBB4A
Cancer, Gastrointestinal Disease, Organismal Injury and Abnormalities, Respiratory Disease	recurrent nasopharyngeal cancer	6.31e-05			4	TOP2A,TUBA4A,TUBA8,TUBB4A
Cancer, Hematological Disease, Immunological Disease, Organismal Injury and Abnormalities	refractory Philadelphia chromosome-negative acute lymphoblastic leukemia	6.31e-05			4	TOP2A,TUBA4A,TUBA8,TUBB4A
Cancer, Hematological Disease, Immunological Disease, Organismal Injury and Abnormalities	relapsed Philadelphia chromosome-negative acute lymphoblastic leukemia	6.31e-05			4	TOP2A,TUBA4A,TUBA8,TUBB4A
Cancer, Hematological Disease, Immunological Disease, Organismal Injury and Abnormalities	stage II-IV T-cell lymphoblastic lymphoma	6.31e-05			4	TOP2A,TUBA4A,TUBA8,TUBB4A
Cancer, Hematological Disease, Immunological Disease, Organismal Injury and Abnormalities	stage II-IV precursor T-cell lymphoblastic leukemia-lymphoma	6.31e-05			4	TOP2A,TUBA4A,TUBA8,TUBB4A
Cancer, Organismal Injury and Abnormalities, Respiratory Disease	stage IIA non-small cell lung carcinoma	6.31e-05			4	TOP2A,TUBA4A,TUBA8,TUBB4A
Cancer, Organismal Injury and Abnormalities, Respiratory Disease	stage IIB non-small cell lung carcinoma	6.31e-05			4	TOP2A,TUBA4A,TUBA8,TUBB4A
Cancer, Connective Tissue Disorders, Hematological Disease, Immunological Disease, Organismal Injury and Abnormalities, Skeletal and Muscular Disorders	subcutaneous panniculitis-like T-cell lymphoma	6.31e-05			4	TOP2A,TUBA4A,TUBA8,TUBB4A
Cancer, Endocrine System Disorders, Organismal Injury and Abnormalities, Reproductive System Disease	undifferentiated ovarian carcinoma	6.31e-05			4	TOP2A,TUBA4A,TUBA8,TUBB4A
Cell Morphology	morphology of cells	6.73e-05			40	AADAT,ACE,BCAM,BIN1,CAPRIN1,CLDN11,CRYAB,CTNNA3,CXCL12,DCX,DPYSL3,DPYSL5,FAH,FLOT2,FMR1,GJA1,GJB6,JPH1,MAPT,MARCKSL1,MBNL1,MOG,Mt3,NFASC,NFIA,NFIB,NPM1,OMG,PMCH,PPT1,PSAP,SH3GL3,SNTB2,Srsf5,TFRC,TNC,TPP1,UGT8,VCAN,YBX1
Cancer, Hematological Disease, Immunological Disease, Organismal Injury and Abnormalities	refractory classical Hodgkin lymphoma	7.15e-05			4	TOP2A,TUBA4A,TUBA8,TUBB4A
Cancer, Organismal Injury and Abnormalities, Renal and Urological Disease	urethral cancer	7.15e-05			4	TOP2A,TUBA4A,TUBA8,TUBB4A
Cancer, Gastrointestinal Disease, Organismal Injury and Abnormalities	advanced stage gastric cancer	8e-05			5	GSTP1,TOP2A,TUBA4A,TUBA8,TUBB4A
Cancer, Organismal Injury and Abnormalities, Respiratory Disease	ALK rearrangement negative EGFR activating mutation negative non-squamous non-small cell lung cancer	8.06e-05			4	TOP2A,TUBA4A,TUBA8,TUBB4A
Cancer, Hematological Disease, Immunological Disease, Organismal Injury and Abnormalities	CD19 positive non-Hodgkin lymphoma	8.06e-05			4	TOP2A,TUBA4A,TUBA8,TUBB4A
Cancer, Neurological Disease, Organismal Injury and Abnormalities	Evans stage IVS MYCN amplification positive neuroblastoma	8.06e-05			4	TOP2A,TUBA4A,TUBA8,TUBB4A
Cancer, Neurological Disease, Organismal Injury and Abnormalities	Evans stage IVS nodular ganglioneuroblastoma	8.06e-05			4	TOP2A,TUBA4A,TUBA8,TUBB4A
Cancer, Neurological Disease, Organismal Injury and Abnormalities	International Neuroblastoma Risk Group Classification stage M neuroblastoma	8.06e-05			4	TOP2A,TUBA4A,TUBA8,TUBB4A
Cancer, Neurological Disease, Organismal Injury and Abnormalities	International Neuroblastoma Risk Group Classification stage M nodular ganglioneuroblastoma	8.06e-05			4	TOP2A,TUBA4A,TUBA8,TUBB4A
Cancer, Neurological Disease, Organismal Injury and Abnormalities	high risk MYCN amplification positive ganglioneuroblastoma	8.06e-05			4	TOP2A,TUBA4A,TUBA8,TUBB4A
Cancer, Endocrine System Disorders, Organismal Injury and Abnormalities, Respiratory Disease	metastatic EGFR sensitizing mutation negative large cell lung carcinoma	8.06e-05			4	TOP2A,TUBA4A,TUBA8,TUBB4A
Cancer, Organismal Injury and Abnormalities, Respiratory Disease	metastatic EGFR sensitizing mutation negative lung adenocarcinoma	8.06e-05			4	TOP2A,TUBA4A,TUBA8,TUBB4A
Cancer, Neurological Disease, Organismal Injury and Abnormalities	stage L2 neuroblastoma	8.06e-05			4	TOP2A,TUBA4A,TUBA8,TUBB4A
Cancer, Neurological Disease, Organismal Injury and Abnormalities	stage L2 nodular ganglioneuroblastoma	8.06e-05			4	TOP2A,TUBA4A,TUBA8,TUBB4A
Cell Morphology, Cellular Assembly and Organization, Cellular Function and Maintenance	formation of cellular protrusions	8.81e-05		-1.264	22	ACE,CAPRIN1,CD82,CXCL12,DCX,DPYSL3,DPYSL5,FLOT1,FMR1,GJA1,HNRNPK,LRRC4C,MAPT,Mbp,MOG,NFIA,NFIB,PACSIN2,PTN,RIPOR2,TNC,UGT8
Cancer, Neurological Disease, Organismal Injury and Abnormalities	glioma cancer	8.86e-05			13	BCAN,EVI2A,FABP7,MOG,NPM1,SH3GL3,TNC,TOP2A,TSPAN8,TUBA4A,TUBA8,TUBB4A,UGT8
Cancer, Organismal Injury and Abnormalities, Respiratory Disease	CD274 negative non-small cell lung cancer	9.05e-05			4	TOP2A,TUBA4A,TUBA8,TUBB4A
Cancer, Organismal Injury and Abnormalities	MYCN amplification positive solid tumor	9.05e-05			4	TOP2A,TUBA4A,TUBA8,TUBB4A
Cancer, Organismal Injury and Abnormalities, Reproductive System Disease	metastatic HER2 negative hormone receptor negative breast cancer	9.05e-05			4	TOP2A,TUBA4A,TUBA8,TUBB4A
Cancer, Gastrointestinal Disease, Organismal Injury and Abnormalities	unresectable gastroesophageal junction adenocarcinoma	9.05e-05			4	TOP2A,TUBA4A,TUBA8,TUBB4A
Nervous System Development and Function, Organ Morphology, Organismal Development	morphology of cerebral cortex	9.23e-05			9	DCX,DPYSL3,FMR1,MARCKSL1,Mt3,NFIA,NFIB,PPT1,PSAP
Cell-To-Cell Signaling and Interaction, Cellular Assembly and Organization, Cellular Function and Maintenance	assembly of intercellular junctions	9.27e-05			10	BCAN,CAPRIN1,CLDN11,FLOT1,FMR1,GJA1,GJB2,NCAN,NFIA,TNC
Cellular Assembly and Organization, Cellular Function and Maintenance	organization of cytoplasm	9.82e-05		-1.702	31	ACE,BAG3,CAPRIN1,CD82,CRYAB,CXCL12,DCX,DPYSL3,DPYSL5,FLOT1,FMR1,GJA1,HNRNPK,LRRC4C,MAPT,Mbp,MOG,NFIA,NFIB,PACSIN2,PPT1,PTN,RIPOR2,TNC,TPP1,TUBA4A,TUBA8,TUBB4A,UBAP2L,UGT8,YBX1
